# Supplementary material for: Disrupted temperature-sleep coupling mechanism in a Dravet syndrome mouse model
Source: Nat Commun. 2026 Feb 26;17:3232. doi: 10.1038/s41467-026-69957-1 (PMC13062047; doi:10.1038/s41467-026-69957-1)
Supplement: Supplementary file 3 — Supplementary Data 1 [file 41467_2026_69957_MOESM3_ESM.xlsx]

## Sheet: Sheet1
Supplementary Table 1: Full statistical information
Fig.		Test used	Number of mice	p value	Holm Sidak post-hoc analysis
Fig 1	b	unpaired t-test	WT: n = 10 (8M. 2F)	p = 0.0024
			DS: n = 16 (10M, 6F)
	c	2-Way RM ANOVA	WT: n = 10 (8M. 2F)	p = 0.046 for the main effect of genotype
			DS: n = 6 (4M, 2F)
	d	2-Way RM ANOVA	WT: n = 10	p = 0.019 for the main effect of genotype
			DS: n = 6
	e	2-Way RM ANOVA		p = 0.008 for the main effect of genotype	Baseline: WT vs. DS, ns
					30 min over 30 °C: WT vs. DS, ns
			WT: n = 10		15 min at RT: WT vs. DS, p = 0.0009
			DS: n = 6
					WT: Baseline vs. 15 min at RT, p = 0.001
					DS: Baseline vs. 15 min at RT, p < 0.0001
	g	Mann-Whitney test	WT: n = 8 (5M, 3F)	p = 0.014
			DS: n = 8 (4M, 4F)
	h	Mann-Whitney test	WT: n = 8	p = 0.02
			DS: n = 8
Fig. 2	c	2-Way RM ANOVA	WT: n = 6 (3M, 3F)	WT: p = 0.01 for the main effect of sleep state
			DS: n = 8 (5M, 3F)	DS: p = 0.1 for the main effect of sleep state
				Wake, WT vs. DS: p = 0.1 for the main effect of genotype (Data are shown in Sup. Fig. 4a)
				NREM, WT vs DS: p = 0.037 for the main effect of genotype (Data are shown in Sup. Fig. 4b)
	d	2-Way RM ANOVA	WT: n = 6	p = 0.002 for the main effect of sleep state	WT: wake vs. NREM, p = 0.0057
			DS: n = 8		DS: wake vs. NREM, p = 0.13
	e	Fisher’s exact test	WT: 34 transitions from 6 mice	p = 0.0002
			DS: 37 transitions from 8 mice
	f	2-Way RM ANOVA	WT: n = 5	p = 0.037 for the main effect of genotype	WT vs DS: 1st NREM: p = 0.039
			DS: n = 8		WT vs DS: 1 min into NREM: p = 0.007
	i	2-Way RM ANOVA	WT: n = 7 (3M, 4F)	WT: p = 0.013 for the main effect of sleep state
			DS: n = 6 (3M, 3F)	DS: p = 0.74 for the main effect of sleep state
				Wake, WT vs. DS: p = 0.04 for the main effect of genotype (Data are shown in Sup. Fig. 4c)
				NREM, WT vs DS: p = 0.0047 for the main effect of genotype (Data are shown in Sup. Fig. 4d)
	j	2-Way RM ANOVA	WT: n = 7	p = 0.0038 for the main effect of sleep state	WT wake vs. NREM, p = 0.0005
			DS: n = 6		DS wake vs. NREM, p = 0.9
	k	Fisher’s exact test	WT: 27 transitions from 7 mice	p = 0.02
			DS: 15 transitions from 6 mice
	l	2-Way RM ANOVA	WT: n = 7	p = 0.04 for the main effect of genotype	WT vs DS: 1st NREM: p = 0.019
			DS: n =6		WT vs DS: 1 min into NREM: p = 0.069
Fig. 3	d	2-Way RM ANOVA	WT: n = 7 (3M, 4F)	p < 0.0001 for the main effect of temperature.	WT: %NREM RT vs 36 °C, p < 0.001
			DS: n = 7 (4M, 3F)	p < 0.0001 for the main effect of genotype	DS: %NREM RT vs 36 °C, p = 0.67
	e	2-Way RM ANOVA	WT: n = 7	p = 0.007 for the main effect of temperature	WT: RT, delta ratio wake vs NREM, p = 0.038
					WT: 36 °C, delta ratio wake vs NREM, p = 0.015
	f	2-Way RM ANOVA	DS: n = 7	p = 0.16 for the main effect of temperature	DS: RT, delta ratio wake vs NREM, p = 0.68
					DS: 36 °C, delta ratio wake vs NREM, p = 0.08
	j	2-Way RM ANOVA	WT: CAV2-SCN1A: n = 4 (2M, 2F)	p < 0.0001 for the main effect of temperature	WT: CAV2-SCN1A: %NREM RT vs 36 °C, p = 0.002
			DS, CAV2-SCN1A: n = 7 (2M, 5F)	p = 0.013 for the main effect of genotype	DS: CAV2-SCN1A: %NREM RT vs 36 °C, p < 0.0001
	k	2-Way RM ANOVA	WT, CAV2-SCN1A: n = 4	p = 0.08 for the main effect of temperature	WT: CAV2-SCN1A: RT, delta ratio wake vs NREM, p = 0.038
					WT: CAV2-SCN1A 36 °C, delta ratio wake vs NREM, p = 0.3
	l	2-Way RM ANOVA	DS, CAV2-SCN1A: n = 7	p = 0.018 for the main effect of temperature	DS: CAV2-SCN1A: RT, delta ratio wake vs NREM, p = 0.0034
					DS: CAV2-SCN1A 36 °C, delta ratio at wake vs NREM, p = 0.041
Fig. 4	e	2-Way RM ANOVA	WT: CAV2-GFP: n = 7 (3M, 4F)	p = 0.023 for the main effect of genotype	WT: CAV2-GFP wake vs. NREM, p = 0.018
			WT: CAV2-SCN1A: n = 6 (3M, 3F)		WT: CAV2-SCN1A wake vs. NREM, p = 0.0003
			DS :CAV2-GFP: n = 6 (3M, 3F)		DS: CAV2-GFP wake vs. NREM, p = 0.33
			DS: CAV2-SCN1A: n = 5 (2M, 3F)		DS: CAV2-SCN1A wake vs. NREM, p = 0.03
	f	2-Way RM ANOVA	WT: CAV2-GFP: n = 5 (3M, 2F)	p < 0.0.001 for the main effect of temperature	WT: CAV2-GFP %NREM at RT and 36 °C p = 0.0007
			WT: CAV2-SCN1A: n = 6 (3M, 3F)		WT: CAV2-SCN1A %NREM at RT and 36 °C p = 0.0007
			DS :CAV2-GFP: n = 4 (2M, 2F)		DS: CAV2-GFP %NREM at RT and 36 °C p = 0.75
			DS: CAV2-SCN1A: n = 5 (2M, 3F)		DS: CAV2-SCN1A %NREM at RT and 36 °C p = 0.041
			* These are the same mice shown in Fig. 4e; however, in 2 WT and 2 DS mice injected with CAV-GFP, the ECoG electrodes did not remain in place for the second day of recordings.
Fig. 5	e	2-Way RM ANOVA	WT: n = 5 (1M, 4F)	p = 0.0095 for the main effect of temperature	WT+saline: %NREM at RT and 36 °C p = 0.018
					WT+CNO: %NREM at RT and 36 °C p = 0.027
	f	2-Way RM ANOVA	WT: n = 5	p = 0.0083 for the main effect of temperature	WT+saline: RT, delta ratio wake vs NREM, p = 0.046
					WT+saline: 36 °C, delta ratio wake vs NREM, p = 0.10
					WT+CNO: RT, delta ratio wake vs NREM, p = 0.079
					WT+CNO: 36 °C, delta ratio wake vs NREM, p = 0.0028
	i	2-Way RM ANOVA	DS: n = 7 (4M, 3F)	p = 0.0059 for the main effect of temperature	DS+saline: %NREM at RT vs 36 °C p = 0.42
					DS+CNO: %NREM at RT vs 36 °C p = 0.0027
	j	2-Way RM ANOVA	DS: n = 7	p = 0.07 for the main effect of sleep	DS+saline: RT, delta ratio wake vs NREM, p = 0.11
					DS+saline: 36 °C, delta ratio wake vs NREM, p = 0.45
					DS+CNO: RT, delta ratio wake vs NREM, p = 0.11
					DS+CNO: 36 °C, delta ratio wake vs NREM, p = 0.013
