# Supplementary material for: Disrupted temperature-sleep coupling mechanism in a Dravet syndrome mouse model
Source: Nat Commun. 2026 Feb 26;17:3232. doi: 10.1038/s41467-026-69957-1 (PMC13062047; doi:10.1038/s41467-026-69957-1)
Supplement: Supplementary file 6 — Source Data [file 41467_2026_69957_MOESM6_ESM.xlsx]

## Sheet: Fig. 1 
Fig. 1
b
Baseline core temperature at RT
	WT	DS
	37	36.5
	36.7	36.7
	36.1	36
	37.6	36.9
	37.6	36.6
	37.4	36
	36.4	34
	36.6	35.6
	37	35.5
	36.8	37.4
		34.5
		34.7
		35
		36
		34.3
		36.3
c
The time course of the increase in core temperature upon placement over a heated pad set to 30 C.
	time (x axis)	WT	WT	WT	WT	WT	WT	WT	WT	WT	WT		DS	DS	DS	DS	DS	DS
	1	37.8	37.4	37.2	37.6	37.5	37.1	36.7	36.6	36.6	37.2		36.3	36.6	36.4	36.8	36.6	35.8
	2	38	37.7	37.5	37.7	37.8	37	37	36.8	36.9	37.3		36.7	37	36.8	36.9	36.7	36
	3	38.2	38.2	37.7	37.6	37.9	37.2	37.2	36.9	37	37.4		36.9	37.2	36.9	37	36.9	36.2
	4	38.3	38.4	37.9	37.9	38.1	37.3	37.4	37.1	37.1	37.5		37.1	37.5	36.9	37.2	37	36.3
	5	38.5	38.5	38	37.9	38.1	37.4	37.5	37.3	37.2	37.5		37.3	37.7	37.2	37.5	37.2	36.3
	6	38.6	38.6	38.1	37.9	37.8	37.5	37.7	37.4	37.4	37.8		37.2	37.5	37.3	37.7	37.5	36.3
	7	38.7	38.8	38.3	38	37.8	37.4	37.8	37.3	37.6	37.8		37.3	37.6	37.4	37.8	37.5	36.4
	8	38.7	39	38.4	38	37.8	37.4	37.9	37.4	37.9	37.9		37.6	37.8	37.3	37.8	37.5	36.5
	9	38.8	38.9	38.4	38.1	37.8	37.5	37.9	37.4	37.9	37.9		37.6	37.9	37.4	37.9	37.6	36.6
	10	38.9	39	38.5	37.7	37.8	37.6	38	37.5	38	37.9		37.6	37.7	37.2	37.9	37.5	36.6
	11	38.9	39	38.6	37.6	37.9	37.6	37.9	37.6	38.1	38.1		37.7	37.7	37.5	38	37.5	36.5
	12	38.9	39.1	38.6	37.8	37.8	37.7	38	37.6	38.2	38.2		37.6	37.8	37.4	38.1	37.4	36.4
	13	39	39.1	38.6	37.9	37.8	37.8	38.1	37.8	38	38.3		37.5	37.9	37.3	38.2	37.4	36.3
	14	38.9	39.2	38.6	37.8	38	38	38	37.7	38	38.5		37.7	38	37.5	38.4	37.5	36.3
	15	38.9	39.3	38.6	37.9	37.7	38.1	37.8	37.7	37.9	38.6		37.8	37.9	37.5	38.5	37.4	36.2
	16	38.9	39.2	38.6	37.8	37.7	38.2	37.8	37.7	38	38.8		37.8	38	37.4	38.5	37.4	36.3
	17	38.9	39.1	38.6	37.4	37.7	38.2	37.7	37.8	38.1	38.8		37.9	38.1	37.5	38.6	37.2	36.3
	18	38.8	39.1	38.7	37.3	37.7	38.2	37.8	37.8	38.1	39		38.1	38.1	37.7	38.7	37.3	36.2
	19	38.8	39	38.8	37.4	37.8	38.2	38	38	38	39		38.2	38.2	37.6	38.8	37.1	36.2
	20	38.8	39	38.7	37.5	37.9	38.1	38.1	38	38	38.9		38.3	38.3	37.6	38.9	37.1	36.2
	21	38.7	39	38.7	37.6	37.8	38.1	38.1	38.1	38	39		38.4	38.2	37.8	39.1	37.2	36.2
	22	38.8	38.8	38.7	37.6	37.8	38.1	38.2	38.2	38.1	39		38.5	38.2	37.8	39.1	37.2	36.3
	23	38.6	38.8	38.6	37.2	37.8	38.1	38.2	38.3	38.1	39		38.3	38.3	37.9	39.2	37.3	36.3
	24	38.5	38.8	38.4	37.5	37.9	38.1	38.1	38.4	38.2	38.9		38.3	38.2	37.8	39.3	37.4	36.4
	25	38.4	38.7	38.4	37.5	38	38.2	38.1	38.5	38.1	39		38.2	38.1	37.9	39.4	37.5	36.4
	26	38.3	38.5	38.4	37.5	38.1	38.3	38	38.6	38.3	39.1		37.8	38.1	38	39.4	37.6	36.4
	27	38.4	38.3	38.4	37.6	38.2	38.5	38	38.7	38.2	39.1		37.7	38.1	38.2	39.3	37.6	36.5
	28	38.5	38.3	38.5	37.5	38.3	38.5	38.2	38.6	38.1	39.2		37.7	38.1	38.1	39.3	37.7	36.8
	29	38.6	38.2	38.4	37.3	38.2	38.6	38.3	38.7	38.1	39.2		37.8	38.2	38.3	39.3	37.7	37
	29	38.7	38.3	38.5	37.3	38.2	38.7	38.4	38.7	37.9	39.1		37.8	38.4	38.3	39.3	37.9	37.1
d
The time course of the decrease in core temperature upon placement back in RT
	time (x axis)	WT	WT	WT	WT	WT	WT	WT	WT	WT	WT		DS	DS	DS	DS	DS	DS
	1	38.6	38	38.2	37.3	37.3	37.5	38	38.3	37.3	38.3		36.7	37.8	37.2	38.4	37.4	36.7
	2	38.3	37.7	38	37.1	36.9	36.6	37.2	37.7	36.3	37.3		35.9	37.2	36.7	37.5	36.8	36.2
	3	37.9	37.4	37.7	36.6	36.5	36.2	36.8	37.2	36.2	37.3		35.6	36.8	36.1	37	36.5	35.9
	4	37.6	37.1	37.5	36.7	35.8	36	36.5	36.8	35.6	37		35.1	36.6	35.5	36.6	36.2	35.5
	5	37.3	37	37.4	36.6	35.7	35.8	36.3	36.5	35.2	36.5		34.9	36.4	35.4	36.2	35.8	35.3
	6	36.9	36.9	37.3	36.4	35.5	35.2	36	36.1	35.4	36		34.6	36.6	35.3	35.9	35.5	35
	7	36.6	36.8	37.2	36.5	35.2	35.2	35.8	35.8	35.1	36		34.5	36.4	35	35.5	35.2	34.7
	8	36.5	36.7	37.1	36.5	34.9	35.1	35.5	35.5	35.1	36		34.5	36.2	34.8	35.3	35	34.5
	9	36.3	36.5	36.8	36.7	34.8	34.9	35.3	35.4	34.9	35.9		34.4	35.8	34.5	35	34.9	34.2
	10	36.2	36.5	36.9	36.7	34.8	34.7	35.2	35.3	34.8	35.9		34.2	35.6	34.5	34.9	34.7	34.1
	11	36.2	36.3	36.9	36.8	35	34.8	35.3	35.1	34.7	36.1		34.5	35.6	34.4	34.7	34.5	34
	12	36.1	36.5	37	36.9	35.1	35	35.2	35	34.6	36.1		34.3	35.7	34.6	34.7	34.4	33.9
	13	35.9	36.4	37	36.8	35.2	34.8	35.2	35.1	34.6	36.2		34.4	35.8	34.9	34.7	34.1	33.6
	14	35.9	36.5	36.9	36.7	35.4	34.7	35.1	35.2	34.7	36.1		34.2	35.8	34.8	34.8	34.2	33.5
	15	35.8	36.4	36.9	36.7	35.5	34.7	35.1	35.1	34.8	36.1		34.1	35.8	34.8	34.9	34.2	33.4
e
The change in temperature over the course of the experiment
		WT	WT	WT	WT	WT	WT	WT	WT	WT	WT		DS	DS	DS	DS	DS	DS
	start	37	36.7	36.1	37.6	37.6	37.4	36.4	36.6	37	36.8		36.5	36.7	36	36.9	36.6	36
	30 min over 30 C	38.7	38.3	38.5	37.3	38.2	38.7	38.4	38.7	37.9	39.1		37.8	38.4	38.3	39.3	37.9	37.1
	back to RT	35.8	36.4	36.9	36.7	35.5	34.7	35.1	35.1	34.8	36.1		34.1	35.8	34.8	34.9	34.2	33.4
g
Nest-building scores
	WT	DS
	3	1
	4	1
	3	1
	3	1
	2	1
	5	1
	4	4
	3	3
h
The percentage of nesting material remaining
	WT	DS
	66.67	100
	42.37	100
	65.5737	100
	56.451	100
	62.931	100
	0	100
	58.7786	42.4
	25	40.65

## Sheet: Fig. 2
Fig 2
* The data shown in panels c and i are also presented in Sup. Fig. 4.
c
ECoG PSD during wakefulness and NREM in WT (n = 6) and DS (n = 8)
	Frequency (x-axis)	WT wake	WT wake	WT wake	WT wake	WT wake	WT wake		WT NREM	WT NREM	WT NREM	WT NREM	WT NREM	WT NREM			DS wake	DS wake	DS wake	DS wake	DS wake	DS wake	DS wake	DS wake		DS NREM	DS NREM	DS NREM	DS NREM	DS NREM	DS NREM	DS NREM	DS NREM
	0.976563	1.5027e-07	1.2021e-07	1.4827e-07	8.31e-08	1.0059e-07	6.23e-08		3.0096e-07	1.6795e-07	5.118e-07	4.74e-07	1.6895e-07	9.1017e-08			1.0901e-07	9.2251e-08	1.4789e-07	1.0705e-07	6.0266e-08	1.1771e-07	9.7192e-08	1.05e-07		3.0112e-07	7.0055e-08	1.101e-07	2.1269e-07	8.9183e-08	1.8841e-07	1.0851e-07	1.05e-07
	1.95313	2.0321e-07	1.855e-07	2.1628e-07	1.05e-07	1.5105e-07	7.32e-08		4.4545e-07	2.5038e-07	6.5305e-07	5.81e-07	2.4049e-07	1.1697e-07			1.4896e-07	1.2723e-07	1.7233e-07	1.2241e-07	8.2132e-08	1.6851e-07	1.0251e-07	1.46e-07		4.696e-07	9.8425e-08	1.3876e-07	2.855e-07	1.2345e-07	2.2094e-07	1.2128e-07	1.46e-07
	2.92969	1.6507e-07	2.0362e-07	1.934e-07	1.12e-07	1.523e-07	6.91e-08		4.9735e-07	3.7046e-07	6.8948e-07	4.76e-07	2.5624e-07	1.2244e-07			1.7156e-07	1.3273e-07	1.5934e-07	1.0389e-07	7.8992e-08	1.7683e-07	8.1182e-08	1.33e-07		4.2497e-07	1.0366e-07	1.4083e-07	2.5908e-07	1.0917e-07	2.3135e-07	9.5894e-08	1.33e-07
	3.90625	1.5484e-07	2.0876e-07	1.8478e-07	1.14e-07	1.3724e-07	7.07e-08		4.1541e-07	3.0658e-07	6.0552e-07	3.83e-07	2.406e-07	1.0485e-07			1.4243e-07	1.4907e-07	1.5364e-07	1.2923e-07	6.7411e-08	1.6216e-07	7.1263e-08	1.26e-07		2.2985e-07	1.2708e-07	1.4092e-07	2.499e-07	9.0996e-08	2.0396e-07	7.663e-08	1.26e-07
	4.88281	1.5022e-07	1.9971e-07	2.0249e-07	1.12e-07	1.2171e-07	4.85e-08		2.9623e-07	1.9872e-07	3.9071e-07	2.37e-07	1.8271e-07	7.0791e-08			9.8347e-08	1.0638e-07	1.2834e-07	1.54e-07	7.4869e-08	1.6868e-07	7.2528e-08	1.53e-07		1.326e-07	9.6846e-08	1.2209e-07	2.0604e-07	8.4418e-08	1.5382e-07	7.1592e-08	1.53e-07
	5.85938	1.2002e-07	1.4665e-07	1.7356e-07	9.19e-08	1.3272e-07	4.9e-08		1.9206e-07	1.7478e-07	2.454e-07	1.21e-07	1.5931e-07	5.4597e-08			5.9266e-08	6.4395e-08	8.4872e-08	1.4081e-07	8.4172e-08	1.6319e-07	7.1224e-08	1.39e-07		8.8829e-08	5.7121e-08	8.829e-08	1.5628e-07	8.8073e-08	1.3154e-07	6.7716e-08	1.39e-07
	6.83594	7.3636e-08	8.967e-08	1.1394e-07	7.51e-08	1.5867e-07	4.88e-08		1.2013e-07	1.4467e-07	1.6418e-07	8.21e-08	1.6108e-07	4.2039e-08			3.826e-08	4.1916e-08	5.5468e-08	1.0559e-07	7.0621e-08	1.2275e-07	5.9753e-08	8.87e-08		6.3554e-08	3.8069e-08	6.647e-08	1.2467e-07	7.2355e-08	1.1419e-07	5.6382e-08	8.87e-08
	7.8125	4.8966e-08	6.1479e-08	7.013e-08	5.09e-08	1.513e-07	3.57e-08		8.8738e-08	1.1306e-07	1.2785e-07	6.7e-08	1.4937e-07	3.3079e-08			2.9399e-08	2.8751e-08	4.5748e-08	6.5707e-08	4.3459e-08	6.8399e-08	3.8451e-08	6.06e-08		4.9334e-08	2.4926e-08	4.8e-08	8.4727e-08	5.2315e-08	9.4761e-08	3.7265e-08	6.06e-08
	8.78906	3.6388e-08	5.1631e-08	4.8265e-08	2.93e-08	1.2806e-07	2.33e-08		7.1286e-08	8.3967e-08	1.0186e-07	4.82e-08	1.2755e-07	2.7199e-08			2.527e-08	2.3086e-08	3.3677e-08	3.7587e-08	3.1462e-08	4.6016e-08	2.5048e-08	4.52e-08		4.0281e-08	2.1142e-08	3.5805e-08	5.5552e-08	3.7181e-08	7.2888e-08	2.6245e-08	4.52e-08
	9.76563	2.7599e-08	4.7519e-08	4.4324e-08	2.23e-08	7.5189e-08	1.73e-08		5.4206e-08	6.4884e-08	7.3991e-08	3.33e-08	1.0654e-07	2.3011e-08			2.1004e-08	1.9643e-08	2.848e-08	2.5434e-08	2.2282e-08	3.797e-08	1.9742e-08	3.61e-08		3.2755e-08	1.8739e-08	3.0427e-08	4.4891e-08	2.8579e-08	6.1526e-08	2.0135e-08	3.61e-08
	10.7422	2.4145e-08	3.8842e-08	3.8391e-08	1.94e-08	5.5042e-08	1.32e-08		4.5686e-08	5.9384e-08	5.8951e-08	3.15e-08	7.7626e-08	1.9625e-08			1.6361e-08	1.6948e-08	2.3567e-08	2.0912e-08	1.6999e-08	3.0543e-08	1.6665e-08	2.73e-08		2.7485e-08	1.5786e-08	2.4349e-08	3.7794e-08	2.2381e-08	4.7948e-08	1.9032e-08	2.73e-08
	11.7188	1.9963e-08	2.7751e-08	2.8712e-08	1.43e-08	4.2846e-08	1.1e-08		3.4681e-08	4.721e-08	4.781e-08	2.89e-08	5.5968e-08	1.7273e-08			1.4546e-08	1.3134e-08	1.9886e-08	1.8563e-08	1.4167e-08	2.6276e-08	1.4909e-08	2.55e-08		2.0736e-08	1.2881e-08	1.8472e-08	2.9445e-08	1.8354e-08	3.8291e-08	1.6441e-08	2.55e-08
	12.6953	1.9454e-08	2.1861e-08	2.5886e-08	1.2e-08	3.27e-08	1.04e-08		2.749e-08	3.5341e-08	3.9908e-08	2.79e-08	4.5009e-08	1.4649e-08			1.3235e-08	9.9534e-09	1.7547e-08	1.637e-08	1.1196e-08	2.3992e-08	1.379e-08	2.24e-08		1.6784e-08	9.5108e-09	1.7119e-08	2.5304e-08	1.5092e-08	3.3564e-08	1.3309e-08	2.24e-08
	13.6719	1.6469e-08	2.0096e-08	2.3322e-08	1.12e-08	2.8931e-08	8.82e-09		2.1951e-08	2.8e-08	3.5225e-08	2.22e-08	3.93e-08	1.2275e-08			1.0527e-08	8.8941e-09	1.3474e-08	1.4634e-08	9.5247e-09	2.0336e-08	1.2369e-08	1.82e-08		1.3553e-08	8.0291e-09	1.5375e-08	2.1865e-08	1.3027e-08	2.6881e-08	1.2034e-08	1.82e-08
	14.6484	1.4337e-08	1.7916e-08	2.0417e-08	9.88e-09	2.7494e-08	7.92e-09		1.79e-08	2.2768e-08	3.1863e-08	1.65e-08	3.6318e-08	1.1688e-08			8.7576e-09	8.2466e-09	1.1437e-08	1.363e-08	8.437e-09	1.7664e-08	1.1046e-08	1.5e-08		1.0802e-08	7.5961e-09	1.2053e-08	1.796e-08	1.0879e-08	2.3542e-08	1.0848e-08	1.5e-08
	15.625	1.3138e-08	1.5355e-08	1.8588e-08	7.86e-09	2.4283e-08	6.68e-09		1.5325e-08	1.9836e-08	2.5408e-08	1.34e-08	3.0896e-08	1.1318e-08			8.782e-09	7.482e-09	1.0019e-08	1.2655e-08	7.8032e-09	1.5609e-08	9.8835e-09	1.43e-08		9.8614e-09	6.8733e-09	9.8784e-09	1.5502e-08	9.5235e-09	2.0519e-08	1.0211e-08	1.43e-08
	16.6016	1.1486e-08	1.2674e-08	1.5025e-08	6.88e-09	2.0601e-08	6.39e-09		1.2953e-08	1.7396e-08	2.0782e-08	1.29e-08	2.5376e-08	9.8847e-09			8.7054e-09	6.3642e-09	8.536e-09	1.1109e-08	7.1842e-09	1.3092e-08	9.5295e-09	1.18e-08		9.4155e-09	5.7214e-09	9.6969e-09	1.3697e-08	9.0017e-09	1.7694e-08	9.4484e-09	1.18e-08
	17.5781	1.0374e-08	1.1423e-08	1.3149e-08	7e-09	1.9861e-08	6.54e-09		1.098e-08	1.4595e-08	1.7398e-08	1.27e-08	2.2491e-08	9.0734e-09			7.6505e-09	5.3981e-09	7.8183e-09	1.0044e-08	6.9994e-09	1.1567e-08	9.1102e-09	1.1e-08		8.0259e-09	4.8914e-09	9.3938e-09	1.211e-08	7.7676e-09	1.4283e-08	9.4371e-09	1.1e-08
	18.5547	9.7356e-09	1.0227e-08	1.2164e-08	6.93e-09	1.5962e-08	5.47e-09		9.9072e-09	1.2346e-08	1.5172e-08	1.07e-08	1.8186e-08	8.5903e-09			7.0764e-09	5.4964e-09	7.1012e-09	9.1349e-09	6.0036e-09	1.1068e-08	8.2905e-09	9.52e-09		6.9206e-09	4.8715e-09	8.4903e-09	1.0743e-08	6.5985e-09	1.2357e-08	9.1152e-09	9.52e-09
	19.5313	9.1643e-09	9.1196e-09	1.1377e-08	6.66e-09	1.312e-08	4.73e-09		9.1419e-09	1.0963e-08	1.3769e-08	8.53e-09	1.7826e-08	8.2071e-09			6.4955e-09	5.7005e-09	6.8537e-09	8.7486e-09	5.3912e-09	9.3497e-09	7.753e-09	8.49e-09		5.8852e-09	4.8582e-09	7.4157e-09	9.3936e-09	5.8373e-09	1.067e-08	8.7285e-09	8.49e-09
	20.5078	9.3684e-09	7.8905e-09	1.1712e-08	6.12e-09	1.2816e-08	4.37e-09		7.8331e-09	9.4181e-09	1.2234e-08	8.25e-09	1.5337e-08	8.2716e-09			5.9764e-09	5.6562e-09	6.22e-09	8.0508e-09	5.2237e-09	8.9296e-09	8.0059e-09	8.95e-09		5.2358e-09	5.0401e-09	6.6973e-09	7.8572e-09	5.3688e-09	1.0034e-08	7.9751e-09	8.95e-09
	21.4844	8.6518e-09	6.9957e-09	1.183e-08	6e-09	1.1995e-08	4.07e-09		6.6731e-09	7.6879e-09	9.774e-09	6.9e-09	1.2665e-08	7.61e-09			5.4357e-09	4.9924e-09	5.9817e-09	7.5868e-09	4.894e-09	7.872e-09	7.8216e-09	8.05e-09		4.7286e-09	4.1003e-09	6.0214e-09	7.6455e-09	5.307e-09	9.64e-09	7.3191e-09	8.05e-09
	22.4609	8.1607e-09	6.6463e-09	1.117e-08	6.22e-09	1.114e-08	4.21e-09		6.3847e-09	7.4754e-09	8.486e-09	5.9e-09	1.1435e-08	7.0902e-09			5.3164e-09	4.305e-09	5.892e-09	7.0879e-09	4.4861e-09	7.9502e-09	7.3806e-09	6.97e-09		4.4682e-09	3.9512e-09	5.6384e-09	7.1211e-09	4.8903e-09	8.7703e-09	7.3057e-09	6.97e-09
	23.4375	7.8512e-09	6.3196e-09	1.0548e-08	5.72e-09	1.0072e-08	3.63e-09		5.5336e-09	7.6798e-09	8.5941e-09	4.96e-09	1.0551e-08	7.2286e-09			4.757e-09	3.7743e-09	5.2116e-09	6.8496e-09	4.3546e-09	7.2527e-09	7.2246e-09	6.69e-09		3.9955e-09	3.635e-09	5.5549e-09	6.0597e-09	4.8399e-09	7.7338e-09	7.414e-09	6.69e-09
	24.4141	7.2491e-09	6.1944e-09	1.0169e-08	5.6e-09	8.8895e-09	3.26e-09		5.0779e-09	6.4017e-09	8.3334e-09	4.43e-09	9.9618e-09	6.5903e-09			4.7246e-09	3.185e-09	5.0595e-09	6.5494e-09	4.1772e-09	6.4703e-09	6.9034e-09	6.54e-09		4.1475e-09	3.2799e-09	5.1638e-09	5.3441e-09	4.5096e-09	6.9743e-09	7.2577e-09	6.54e-09
	25.3906	6.6854e-09	5.7471e-09	9.9206e-09	5.38e-09	8.8358e-09	3.19e-09		4.4361e-09	5.5854e-09	7.4929e-09	4.5e-09	8.6422e-09	6.4549e-09			5.0301e-09	3.0534e-09	4.7568e-09	6.3898e-09	3.9844e-09	6.0404e-09	6.4563e-09	6.36e-09		4.2001e-09	3.0723e-09	5.0003e-09	4.9567e-09	4.153e-09	6.1148e-09	6.9331e-09	6.36e-09
	26.3672	6.0855e-09	4.9918e-09	1.0076e-08	5.84e-09	8.2213e-09	3.12e-09		4.1581e-09	5.2047e-09	7.0641e-09	4.59e-09	7.8148e-09	6.1782e-09			5.1252e-09	3.0006e-09	4.6445e-09	5.4498e-09	4.1512e-09	5.6407e-09	6.4874e-09	6.37e-09		3.4401e-09	2.9944e-09	4.8034e-09	4.7067e-09	4.1805e-09	5.6194e-09	6.5247e-09	6.37e-09
	27.3438	5.7388e-09	5.1937e-09	9.2421e-09	5.01e-09	6.8496e-09	3.4e-09		3.914e-09	4.8768e-09	6.3208e-09	4.29e-09	7.3155e-09	5.6845e-09			5.1733e-09	2.8567e-09	4.4854e-09	5.1652e-09	3.7766e-09	5.5792e-09	6.538e-09	6.26e-09		3.4721e-09	3.0124e-09	4.5963e-09	4.5529e-09	3.889e-09	5.2916e-09	6.4161e-09	6.26e-09
	28.3203	5.5556e-09	5.2131e-09	8.1377e-09	4.87e-09	6.5389e-09	3.29e-09		3.8539e-09	4.7701e-09	5.6781e-09	3.5e-09	7.0227e-09	5.8467e-09			5.4402e-09	2.7975e-09	4.1438e-09	5.1265e-09	3.5273e-09	5.8707e-09	6.704e-09	5.82e-09		3.4014e-09	3.0184e-09	4.5776e-09	4.2838e-09	3.5006e-09	5.328e-09	6.9901e-09	5.82e-09
	29.2969	5.3544e-09	5.2116e-09	8.465e-09	4.69e-09	6.2491e-09	2.96e-09		3.7388e-09	4.3963e-09	5.5756e-09	3.67e-09	6.6766e-09	5.5854e-09			5.9501e-09	3.0588e-09	3.9579e-09	4.5651e-09	3.3624e-09	5.2327e-09	6.3451e-09	5.43e-09		3.341e-09	3.2814e-09	4.5177e-09	3.9219e-09	3.3763e-09	5.1489e-09	6.4782e-09	5.43e-09
	30.2734	5.5267e-09	5.1634e-09	8.0905e-09	4.19e-09	5.7983e-09	2.69e-09		3.399e-09	4.2363e-09	5.5765e-09	3.79e-09	6.1277e-09	5.9445e-09			6.044e-09	2.9768e-09	4.0615e-09	4.0039e-09	3.4195e-09	4.9237e-09	6.8424e-09	5.05e-09		3.2801e-09	3.0958e-09	4.3718e-09	3.4702e-09	3.3603e-09	4.5422e-09	6.8531e-09	5.05e-09
	31.25	5.2888e-09	5.0005e-09	8.0285e-09	4.26e-09	5.8038e-09	2.55e-09		3.1399e-09	3.8336e-09	5.2404e-09	3.54e-09	5.5419e-09	5.5416e-09			6.27e-09	2.7403e-09	3.9644e-09	3.9187e-09	3.2153e-09	4.7583e-09	6.6967e-09	5.03e-09		3.0102e-09	2.7395e-09	4.2279e-09	3.1517e-09	3.158e-09	4.6525e-09	6.8859e-09	5.03e-09
	32.2266	5.117e-09	5.2545e-09	8.1389e-09	4.07e-09	6.0401e-09	2.33e-09		3.0648e-09	3.6804e-09	5.118e-09	3.48e-09	5.5061e-09	5.0704e-09			5.8023e-09	2.6779e-09	3.9966e-09	3.8893e-09	3.0163e-09	4.6494e-09	6.5654e-09	4.89e-09		2.8499e-09	2.6181e-09	4.3539e-09	3.0619e-09	2.8084e-09	4.6865e-09	6.1126e-09	4.89e-09
	33.2031	4.7471e-09	5.3081e-09	8.9263e-09	3.78e-09	5.6416e-09	2.33e-09		2.8989e-09	3.4286e-09	5.057e-09	3.18e-09	5.3306e-09	5.0769e-09			4.793e-09	2.6647e-09	4.1247e-09	3.9443e-09	3.0968e-09	4.361e-09	6.8388e-09	5.03e-09		2.8482e-09	2.8874e-09	4.1158e-09	3.0479e-09	2.7154e-09	4.6137e-09	6.3143e-09	5.03e-09
	34.1797	4.5502e-09	5.1192e-09	9.5025e-09	3.53e-09	5.4895e-09	2.36e-09		2.7047e-09	3.3584e-09	4.7787e-09	2.47e-09	4.8525e-09	5.6083e-09			4.4874e-09	2.7013e-09	3.6273e-09	3.8675e-09	3.0617e-09	4.4592e-09	6.6708e-09	4.96e-09		2.7703e-09	3.0985e-09	4.4196e-09	2.8825e-09	2.9293e-09	4.2297e-09	6.9987e-09	4.96e-09
	35.1563	4.1374e-09	4.4905e-09	8.5709e-09	3.51e-09	5.1816e-09	2.22e-09		2.4733e-09	3.2427e-09	4.6794e-09	2.32e-09	4.5792e-09	5.6865e-09			4.2461e-09	2.6221e-09	3.6584e-09	3.7635e-09	3.1286e-09	4.747e-09	6.5989e-09	5.12e-09		2.6918e-09	2.8389e-09	4.0238e-09	2.9437e-09	2.9193e-09	3.7972e-09	7.1535e-09	5.12e-09
	36.1328	3.9225e-09	4.1448e-09	7.8075e-09	3.4e-09	4.9319e-09	2.21e-09		2.4199e-09	2.8842e-09	4.1597e-09	2.51e-09	4.2505e-09	5.2211e-09			3.8269e-09	2.4638e-09	3.7384e-09	3.9297e-09	3.2083e-09	4.6998e-09	5.9702e-09	5.21e-09		2.5634e-09	2.6783e-09	3.7401e-09	3.1383e-09	3.0082e-09	3.6905e-09	6.4794e-09	5.21e-09
	37.1094	3.7811e-09	3.5526e-09	7.5158e-09	3.56e-09	4.5534e-09	2.12e-09		2.4115e-09	2.7513e-09	3.8537e-09	2.55e-09	4.2248e-09	4.7358e-09			3.4594e-09	2.4634e-09	3.3602e-09	3.8802e-09	2.774e-09	4.472e-09	6.2219e-09	5.15e-09		2.4856e-09	2.6132e-09	3.6256e-09	3.0426e-09	2.7102e-09	3.4967e-09	6.399e-09	5.15e-09
	38.0859	3.4075e-09	3.3062e-09	6.7361e-09	3.2e-09	4.5956e-09	1.94e-09		2.2721e-09	2.544e-09	3.615e-09	2.58e-09	4.1172e-09	4.8786e-09			3.4163e-09	2.2535e-09	3.3072e-09	3.6763e-09	2.7709e-09	4.4543e-09	6.2982e-09	4.98e-09		2.3189e-09	2.2378e-09	3.3728e-09	2.906e-09	2.658e-09	3.6143e-09	6.7872e-09	4.98e-09
	39.0625	3.2611e-09	2.9384e-09	6.1966e-09	2.94e-09	4.6019e-09	1.98e-09		2.0736e-09	2.7373e-09	3.6197e-09	2.46e-09	4.2505e-09	5.0617e-09			3.5043e-09	2.3581e-09	3.4398e-09	3.6647e-09	2.8651e-09	4.4532e-09	6.4921e-09	4.84e-09		2.3025e-09	2.3192e-09	3.3843e-09	2.5609e-09	2.6299e-09	3.3488e-09	7.2457e-09	4.84e-09
	40.0391	3.262e-09	2.7477e-09	5.8504e-09	2.98e-09	4.4482e-09	2.21e-09		1.987e-09	2.5681e-09	3.7961e-09	2.52e-09	3.9192e-09	4.9286e-09			3.4213e-09	2.2717e-09	3.4914e-09	3.1861e-09	3.2353e-09	4.3517e-09	6.3258e-09	4.78e-09		2.457e-09	2.3837e-09	3.67e-09	2.3909e-09	2.9482e-09	3.339e-09	6.932e-09	4.78e-09
	41.0156	2.9396e-09	2.623e-09	5.3709e-09	2.83e-09	4.8921e-09	2.08e-09		1.9315e-09	2.3618e-09	3.7468e-09	2.38e-09	3.7136e-09	5.118e-09			3.2445e-09	2.3497e-09	3.2905e-09	3.0876e-09	2.7531e-09	4.0686e-09	6.0318e-09	4.55e-09		2.3235e-09	2.4621e-09	3.2919e-09	2.3546e-09	2.6018e-09	3.4475e-09	6.4802e-09	4.55e-09
	41.9922	2.7429e-09	2.5697e-09	5.3306e-09	3.05e-09	4.6525e-09	1.95e-09		1.7774e-09	2.2926e-09	3.4987e-09	2.09e-09	3.5501e-09	5.0954e-09			3.25e-09	2.2012e-09	2.7875e-09	3.0245e-09	2.3709e-09	4.1653e-09	6.2079e-09	4.2e-09		2.1364e-09	2.2419e-09	3.0519e-09	2.1258e-09	2.2894e-09	3.4602e-09	6.1969e-09	4.2e-09
	42.9688	2.647e-09	2.407e-09	5.3191e-09	3.19e-09	4.4165e-09	1.92e-09		1.6962e-09	2.2065e-09	3.4668e-09	2.43e-09	3.5774e-09	5.2153e-09			3.1916e-09	2.0541e-09	2.6492e-09	2.9898e-09	2.3265e-09	3.973e-09	6.134e-09	3.93e-09		2.1121e-09	2.13e-09	2.8627e-09	2.1257e-09	2.3749e-09	3.0926e-09	6.2508e-09	3.93e-09
	43.9453	2.5882e-09	2.2358e-09	5.0286e-09	3.27e-09	4.5288e-09	1.99e-09		1.7215e-09	2.1452e-09	3.1719e-09	2.66e-09	3.5157e-09	5.062e-09			3.1643e-09	1.9866e-09	2.6652e-09	2.8652e-09	2.269e-09	3.7131e-09	6.1074e-09	3.94e-09		2.0158e-09	2.1594e-09	2.6879e-09	2.075e-09	2.2463e-09	3.0581e-09	5.8282e-09	3.94e-09
	44.9219	2.4167e-09	2.182e-09	4.8583e-09	2.8e-09	4.4368e-09	1.93e-09		1.6667e-09	2.0697e-09	3.0954e-09	2.07e-09	3.2344e-09	5.192e-09			3.0157e-09	1.7523e-09	2.7171e-09	2.6407e-09	2.2663e-09	3.5816e-09	6.3902e-09	3.61e-09		1.9389e-09	1.829e-09	2.9247e-09	2.1093e-09	2.1717e-09	3.0068e-09	5.929e-09	3.61e-09
	45.8984	2.3389e-09	2.2877e-09	4.9835e-09	2.34e-09	4.4651e-09	1.79e-09		1.5652e-09	2.098e-09	3.1583e-09	2.05e-09	3.1514e-09	5.0922e-09			2.8477e-09	1.7179e-09	2.5252e-09	2.6194e-09	2.2648e-09	3.3255e-09	6.2377e-09	3.38e-09		1.7899e-09	1.8808e-09	2.6548e-09	1.935e-09	2.1952e-09	3.0175e-09	6.0977e-09	3.38e-09
	46.875	2.2732e-09	2.1534e-09	4.725e-09	2.43e-09	4.3723e-09	1.95e-09		1.6306e-09	1.8582e-09	3.247e-09	1.92e-09	3.3266e-09	4.9977e-09			2.8074e-09	1.6959e-09	2.3754e-09	2.6598e-09	2.2515e-09	3.4132e-09	6.2328e-09	3.43e-09		1.8379e-09	1.8034e-09	2.1636e-09	1.8495e-09	2.1417e-09	2.9923e-09	6.1549e-09	3.43e-09
	47.8516	2.2546e-09	1.9298e-09	4.2501e-09	2.17e-09	4.5122e-09	2.04e-09		1.5132e-09	1.8342e-09	3.1442e-09	1.92e-09	3.1684e-09	4.9992e-09			2.6071e-09	1.6161e-09	2.312e-09	2.4529e-09	2.1815e-09	3.2347e-09	6.2034e-09	3.43e-09		1.9949e-09	1.7076e-09	2.2407e-09	1.7786e-09	2.1569e-09	2.9458e-09	5.9701e-09	3.43e-09
	48.8281	2.3582e-09	2.0268e-09	3.9809e-09	2.41e-09	4.2392e-09	2.46e-09		1.544e-09	2.0298e-09	2.8088e-09	2.4e-09	3e-09	4.8466e-09			2.5183e-09	1.8002e-09	2.274e-09	2.422e-09	2.0177e-09	3.3854e-09	5.9183e-09	3.5e-09		1.9089e-09	1.9074e-09	2.4633e-09	1.822e-09	2.0357e-09	3.0275e-09	5.463e-09	3.5e-09
	49.8047*
	50.7813*
	51.7578*
	52.7344	1.9062e-09	1.5518e-09	3.5772e-09	1.77e-09	3.4235e-09	1.66e-09		1.2857e-09	1.5677e-09	2.6503e-09	1.61e-09	2.4482e-09	5.1079e-09			2.4148e-09	1.6706e-09	1.8265e-09	1.9188e-09	1.8285e-09	2.409e-09	5.4198e-09	3.49e-09		1.6954e-09	1.7484e-09	1.8053e-09	1.5266e-09	1.7709e-09	2.2203e-09	5.5712e-09	3.49e-09
	53.7109	1.8006e-09	1.5018e-09	3.4031e-09	1.92e-09	3.1704e-09	1.8e-09		1.2969e-09	1.5521e-09	2.414e-09	1.83e-09	2.3721e-09	4.7546e-09			2.3849e-09	1.5627e-09	1.9651e-09	1.9736e-09	1.7935e-09	2.4623e-09	5.6068e-09	3.25e-09		1.604e-09	1.6097e-09	1.8333e-09	1.4359e-09	1.6246e-09	2.119e-09	5.8202e-09	3.25e-09
	54.6875	1.7515e-09	1.3877e-09	3.4911e-09	1.99e-09	3.0293e-09	1.68e-09		1.268e-09	1.4589e-09	2.3311e-09	1.58e-09	2.0976e-09	4.8144e-09			2.2593e-09	1.4247e-09	1.8718e-09	1.9138e-09	1.8245e-09	2.2115e-09	5.5603e-09	3.18e-09		1.557e-09	1.4823e-09	1.7092e-09	1.3797e-09	1.5925e-09	1.8857e-09	5.5355e-09	3.18e-09
	55.6641	1.6762e-09	1.4647e-09	3.2849e-09	2.06e-09	2.8252e-09	1.5e-09		1.3128e-09	1.4865e-09	2.33e-09	1.35e-09	2.0463e-09	4.9089e-09			2.2877e-09	1.4206e-09	1.6964e-09	1.8631e-09	1.782e-09	2.2987e-09	5.3225e-09	2.95e-09		1.4536e-09	1.436e-09	1.6416e-09	1.3203e-09	1.6032e-09	1.9206e-09	5.1671e-09	2.95e-09
	56.6406	1.6653e-09	1.4394e-09	2.9586e-09	1.71e-09	2.7209e-09	1.43e-09		1.2728e-09	1.5189e-09	2.0975e-09	1.17e-09	2.0582e-09	4.5189e-09			2.1962e-09	1.4284e-09	1.5832e-09	1.8871e-09	1.764e-09	2.3324e-09	5.4066e-09	2.86e-09		1.3502e-09	1.4137e-09	1.6333e-09	1.3394e-09	1.6048e-09	2.0376e-09	5.0186e-09	2.86e-09
	57.6172	1.683e-09	1.3454e-09	2.8551e-09	1.7e-09	2.4863e-09	1.37e-09		1.1343e-09	1.4351e-09	2.0739e-09	1.19e-09	1.8817e-09	4.3964e-09			2.0516e-09	1.2992e-09	1.4735e-09	1.7372e-09	1.7317e-09	2.0889e-09	5.7526e-09	2.89e-09		1.3974e-09	1.2655e-09	1.4881e-09	1.2805e-09	1.4858e-09	1.9931e-09	5.3372e-09	2.89e-09
	58.5938	1.5786e-09	1.4709e-09	2.6267e-09	1.77e-09	2.4264e-09	1.43e-09		1.085e-09	1.2981e-09	1.9508e-09	1.35e-09	1.7346e-09	4.4926e-09			1.9467e-09	1.3055e-09	1.4157e-09	1.6709e-09	1.6708e-09	1.9653e-09	5.4385e-09	2.78e-09		1.4581e-09	1.1718e-09	1.4391e-09	1.2133e-09	1.5049e-09	1.8909e-09	5.9512e-09	2.78e-09
	59.5703	1.5004e-09	1.5233e-09	2.7518e-09	1.59e-09	2.4557e-09	1.6e-09		1.0719e-09	1.2129e-09	1.9436e-09	1.26e-09	1.6644e-09	4.1531e-09			1.9144e-09	1.2961e-09	1.3621e-09	1.6119e-09	1.5644e-09	1.8689e-09	5.228e-09	2.57e-09		1.4066e-09	1.1521e-09	1.3176e-09	1.2524e-09	1.6299e-09	1.7791e-09	6.1509e-09	2.57e-09
	60.5469	1.5123e-09	1.4002e-09	2.4682e-09	1.48e-09	2.2054e-09	1.5e-09		1.0889e-09	1.1604e-09	1.9047e-09	1.37e-09	1.5589e-09	4.1077e-09			1.9395e-09	1.3615e-09	1.297e-09	1.6099e-09	1.5598e-09	1.8508e-09	5.5077e-09	2.66e-09		1.262e-09	1.2065e-09	1.2074e-09	1.2437e-09	1.4849e-09	1.6108e-09	6.0411e-09	2.66e-09
	61.5234	1.4909e-09	1.2265e-09	2.3634e-09	1.48e-09	2.196e-09	1.44e-09		1.0623e-09	1.1662e-09	1.8962e-09	1.32e-09	1.506e-09	4.1684e-09			2.0074e-09	1.5817e-09	1.3524e-09	1.6096e-09	1.4845e-09	1.7749e-09	5.5369e-09	2.33e-09		1.2061e-09	1.2922e-09	1.1963e-09	1.2167e-09	1.3509e-09	1.587e-09	5.5584e-09	2.33e-09
	62.5	1.5365e-09	1.1916e-09	2.2147e-09	1.43e-09	1.9363e-09	1.4e-09		1.1324e-09	1.1329e-09	1.7698e-09	1.34e-09	1.3369e-09	4.2416e-09			2.0584e-09	1.5053e-09	1.2918e-09	1.5785e-09	1.3232e-09	1.7045e-09	5.4352e-09	2.39e-09		1.2623e-09	1.2108e-09	1.1831e-09	1.2092e-09	1.2473e-09	1.5447e-09	5.2452e-09	2.39e-09
	63.4766	1.4267e-09	1.2697e-09	2.1136e-09	1.42e-09	1.8873e-09	1.38e-09		1.1016e-09	1.0775e-09	1.6979e-09	1.3e-09	1.3797e-09	4.6469e-09			2.1453e-09	1.5061e-09	1.2593e-09	1.6539e-09	1.2091e-09	1.656e-09	4.9395e-09	2.5e-09		1.2106e-09	1.2464e-09	1.1501e-09	1.1824e-09	1.1634e-09	1.4596e-09	5.2745e-09	2.5e-09
	64.4531	1.3325e-09	1.1599e-09	2.0638e-09	1.47e-09	1.8958e-09	1.32e-09		9.7124e-10	1.046e-09	1.8605e-09	1.03e-09	1.3427e-09	4.7435e-09			1.9708e-09	1.5929e-09	1.0952e-09	1.5797e-09	1.1454e-09	1.4855e-09	4.9156e-09	2.43e-09		1.0845e-09	1.2232e-09	1.1388e-09	1.2353e-09	1.174e-09	1.3278e-09	5.4016e-09	2.43e-09
	65.4297	1.2838e-09	1.1363e-09	2.0916e-09	1.38e-09	1.8546e-09	1.34e-09		9.5787e-10	1.0422e-09	1.9147e-09	1.11e-09	1.3094e-09	4.5461e-09			1.7958e-09	1.4819e-09	1.139e-09	1.3987e-09	1.1561e-09	1.4299e-09	5.1513e-09	2.45e-09		1.0824e-09	1.2061e-09	1.1281e-09	1.2321e-09	1.1507e-09	1.4493e-09	5.2682e-09	2.45e-09
	66.4063	1.2901e-09	1.1444e-09	2.2236e-09	1.34e-09	1.6777e-09	1.53e-09		9.3322e-10	9.4189e-10	1.8332e-09	1.05e-09	1.1755e-09	4.5517e-09			1.8057e-09	1.2746e-09	1.0959e-09	1.4349e-09	1.1999e-09	1.503e-09	5.5568e-09	2.5e-09		1.1235e-09	1.1344e-09	1.1488e-09	1.2061e-09	1.0858e-09	1.3709e-09	5.4449e-09	2.5e-09
	67.3828	1.2362e-09	1.092e-09	2.2143e-09	1.34e-09	1.5734e-09	1.48e-09		8.7196e-10	8.8433e-10	1.6405e-09	1.09e-09	1.1282e-09	4.3189e-09			1.6253e-09	1.3179e-09	9.9574e-10	1.4803e-09	1.1365e-09	1.501e-09	5.4817e-09	2.47e-09		1.0461e-09	1.1486e-09	1.0801e-09	1.1898e-09	1.0414e-09	1.3593e-09	5.4863e-09	2.47e-09
	68.3594	1.2682e-09	1.0792e-09	2.1762e-09	1.23e-09	1.4566e-09	1.36e-09		8.979e-10	9.268e-10	1.6689e-09	1.15e-09	1.0737e-09	4.5258e-09			1.5184e-09	1.3868e-09	9.2542e-10	1.4247e-09	1.162e-09	1.4959e-09	5.3657e-09	2.47e-09		9.9831e-10	1.1774e-09	9.9561e-10	1.1367e-09	9.682e-10	1.2987e-09	5.5261e-09	2.47e-09
	69.3359	1.265e-09	9.8825e-10	2.1263e-09	1.23e-09	1.4627e-09	1.36e-09		8.9649e-10	1.0214e-09	1.614e-09	1.11e-09	9.8101e-10	5.0634e-09			1.7128e-09	1.2492e-09	8.9848e-10	1.465e-09	1.1758e-09	1.393e-09	5.3409e-09	2.47e-09		9.2597e-10	1.0105e-09	1.0024e-09	1.1111e-09	1.0456e-09	1.238e-09	5.5986e-09	2.47e-09
	70.3125	1.2369e-09	9.3703e-10	2.2043e-09	1.17e-09	1.3877e-09	1.34e-09		9.0413e-10	9.5813e-10	1.5311e-09	1.17e-09	9.9612e-10	5.0769e-09			1.6751e-09	1.3153e-09	9.4605e-10	1.4192e-09	1.0739e-09	1.275e-09	4.9141e-09	2.38e-09		8.6452e-10	1.0385e-09	9.7703e-10	1.0745e-09	1.0962e-09	1.1212e-09	4.8074e-09	2.38e-09
	71.2891	1.113e-09	1.0189e-09	2.2056e-09	1.27e-09	1.2821e-09	1.35e-09		8.993e-10	8.8825e-10	1.5334e-09	1.17e-09	1.0081e-09	4.5626e-09			1.6314e-09	1.3437e-09	9.6533e-10	1.3251e-09	1.1254e-09	1.3602e-09	4.9054e-09	2.47e-09		8.1499e-10	1.1019e-09	9.596e-10	1.0526e-09	1.0977e-09	1.1681e-09	5.0996e-09	2.47e-09
	72.2656	1.1088e-09	1.0417e-09	1.9744e-09	1.22e-09	1.2623e-09	1.31e-09		8.8461e-10	8.4021e-10	1.448e-09	1.12e-09	1.0128e-09	4.4925e-09			1.6191e-09	1.2695e-09	9.1937e-10	1.3262e-09	1.1072e-09	1.2626e-09	5.2187e-09	2.37e-09		8.4548e-10	9.844e-10	9.362e-10	1.053e-09	1.1053e-09	1.1909e-09	5.5549e-09	2.37e-09
	73.2422	1.1675e-09	9.7624e-10	1.8772e-09	1.18e-09	1.2025e-09	1.34e-09		8.7939e-10	8.3694e-10	1.4152e-09	1e-09	9.0162e-10	4.2168e-09			1.5533e-09	1.3853e-09	8.4247e-10	1.2624e-09	1.052e-09	1.2292e-09	4.9714e-09	2.28e-09		8.6102e-10	1.185e-09	9.5745e-10	1.1503e-09	1.0438e-09	1.043e-09	5.4646e-09	2.28e-09
	74.2188	1.1612e-09	9.9443e-10	1.7887e-09	1.13e-09	1.1473e-09	1.26e-09		9.1395e-10	8.5841e-10	1.3672e-09	1.07e-09	9.3003e-10	4.0984e-09			1.4923e-09	1.3848e-09	8.6101e-10	1.2853e-09	1.0235e-09	1.2128e-09	4.7935e-09	2.04e-09		8.489e-10	1.1677e-09	8.5549e-10	1.115e-09	9.9963e-10	9.7923e-10	5.5115e-09	2.04e-09
	75.1953	1.1525e-09	9.5926e-10	1.7822e-09	1.16e-09	1.1238e-09	1.15e-09		8.9627e-10	8.2397e-10	1.5044e-09	1.08e-09	9.2408e-10	4.2612e-09			1.3849e-09	1.3855e-09	8.2303e-10	1.3703e-09	9.8858e-10	1.1788e-09	5.3072e-09	2.03e-09		8.0788e-10	1.089e-09	8.3248e-10	1.0113e-09	9.3974e-10	1.0376e-09	5.3147e-09	2.03e-09
	76.1719	1.1773e-09	9.487e-10	1.7581e-09	1.16e-09	1.1966e-09	1.26e-09		8.5461e-10	7.7532e-10	1.5673e-09	1.01e-09	8.9336e-10	4.1912e-09			1.4058e-09	1.2108e-09	7.204e-10	1.3014e-09	9.4118e-10	1.231e-09	5.5112e-09	2e-09		8.1407e-10	9.3301e-10	7.8172e-10	9.4425e-10	8.4512e-10	1.045e-09	4.9194e-09	2e-09
	77.1484	1.1525e-09	8.9972e-10	1.6937e-09	1.08e-09	1.1964e-09	1.27e-09		7.7124e-10	8.1126e-10	1.5256e-09	1.04e-09	8.7059e-10	3.8743e-09			1.4807e-09	1.1726e-09	7.4395e-10	1.1626e-09	9.017e-10	1.2238e-09	5.373e-09	2.23e-09		8.4792e-10	9.4555e-10	8.236e-10	9.1553e-10	7.9569e-10	8.8646e-10	4.8948e-09	2.23e-09
	78.125	1.1119e-09	8.7601e-10	1.6961e-09	1.13e-09	1.1547e-09	1.2e-09		7.4768e-10	7.8982e-10	1.3373e-09	1.06e-09	8.1061e-10	4.2257e-09			1.4488e-09	1.2241e-09	6.8066e-10	1.1588e-09	9.1496e-10	1.1554e-09	5.247e-09	2.3e-09		8.6015e-10	1.0483e-09	8.4495e-10	8.9987e-10	8.0231e-10	8.8617e-10	4.9851e-09	2.3e-09
	79.1016	1.1793e-09	9.1175e-10	1.7279e-09	1.16e-09	1.1038e-09	1.25e-09		7.7752e-10	7.5749e-10	1.2633e-09	9.34e-10	8.2545e-10	4.8664e-09			1.4767e-09	1.1118e-09	6.6795e-10	1.1875e-09	8.648e-10	1.1401e-09	5.2685e-09	2.18e-09		7.6706e-10	9.3219e-10	8.1519e-10	8.8389e-10	8.3491e-10	8.8221e-10	5.1713e-09	2.18e-09
	80.0781	1.282e-09	8.6697e-10	1.6765e-09	1.1e-09	1.0166e-09	1.26e-09		7.6368e-10	7.3603e-10	1.2753e-09	1.08e-09	8.2181e-10	4.769e-09			1.4277e-09	1.1682e-09	7.7939e-10	1.174e-09	8.2911e-10	1.0882e-09	4.8815e-09	2.01e-09		8.0837e-10	1.0002e-09	7.4163e-10	8.6137e-10	8.3946e-10	8.9889e-10	5.4782e-09	2.01e-09
	81.0547	1.2172e-09	8.5018e-10	1.5582e-09	1.04e-09	9.7809e-10	1.36e-09		7.9399e-10	7.3341e-10	1.2935e-09	1.09e-09	7.8448e-10	4.6009e-09			1.4393e-09	1.1602e-09	7.9055e-10	1.0831e-09	8.8767e-10	9.7722e-10	4.869e-09	2.28e-09		8.4443e-10	9.451e-10	6.9525e-10	8.0299e-10	8.5992e-10	8.6772e-10	5.4868e-09	2.28e-09
	82.0313	1.2541e-09	8.025e-10	1.6059e-09	1.1e-09	9.8218e-10	1.34e-09		7.7815e-10	6.9924e-10	1.3475e-09	9.1e-10	7.1392e-10	4.2269e-09			1.5201e-09	1.1304e-09	7.3494e-10	1.1278e-09	8.7319e-10	9.4051e-10	5.125e-09	2.33e-09		8.7249e-10	8.967e-10	6.9595e-10	8.3198e-10	8.5695e-10	8.524e-10	5.3168e-09	2.33e-09
	83.0078	1.2288e-09	8.517e-10	1.6969e-09	1.11e-09	1.0257e-09	1.27e-09		7.6998e-10	6.929e-10	1.2678e-09	9.3e-10	7.4173e-10	4.2965e-09			1.455e-09	1.2108e-09	7.3263e-10	1.1724e-09	8.5713e-10	9.245e-10	4.9004e-09	2.25e-09		8.4045e-10	1.0481e-09	6.6659e-10	8.8079e-10	8.214e-10	8.829e-10	4.8924e-09	2.25e-09
	83.9844	1.185e-09	9.5158e-10	1.8011e-09	1.11e-09	8.9148e-10	1.3e-09		8.0217e-10	7.1967e-10	1.2272e-09	9.53e-10	7.4331e-10	4.2373e-09			1.3611e-09	1.2408e-09	6.4763e-10	1.147e-09	8.6126e-10	9.9632e-10	4.8465e-09	2.19e-09		8.0196e-10	1.0717e-09	6.3951e-10	8.5674e-10	8.1565e-10	7.9698e-10	4.8877e-09	2.19e-09
	84.9609	1.1364e-09	9.1922e-10	1.7344e-09	1.11e-09	8.0229e-10	1.24e-09		8.4437e-10	7.1774e-10	1.2199e-09	9.43e-10	7.0852e-10	4.3604e-09			1.3555e-09	1.2288e-09	6.1529e-10	1.1568e-09	8.9869e-10	1.0269e-09	4.9039e-09	1.99e-09		7.4796e-10	9.7887e-10	6.0182e-10	7.8628e-10	8.4531e-10	8.1603e-10	4.8043e-09	1.99e-09
	85.9375	1.0379e-09	8.8001e-10	1.5425e-09	1.16e-09	8.5169e-10	1.15e-09		8.0984e-10	6.9149e-10	1.2833e-09	9.48e-10	7.1616e-10	4.2941e-09			1.4519e-09	1.2594e-09	6.559e-10	1.086e-09	8.829e-10	9.5224e-10	4.9923e-09	1.94e-09		7.4823e-10	9.1612e-10	6.0213e-10	7.6176e-10	8.1051e-10	8.3888e-10	4.9196e-09	1.94e-09
	86.9141	1.1122e-09	8.0792e-10	1.6315e-09	1.05e-09	8.5078e-10	1.27e-09		7.1871e-10	6.3584e-10	1.2375e-09	9.13e-10	7.5156e-10	4.6354e-09			1.4161e-09	1.156e-09	7.3413e-10	1.0904e-09	8.6657e-10	9.8565e-10	5.8388e-09	1.89e-09		7.1566e-10	9.0295e-10	6.1646e-10	7.448e-10	7.7552e-10	8.3163e-10	5.868e-09	1.89e-09
	87.8906	1.077e-09	7.9947e-10	1.5404e-09	9.41e-10	8.1359e-10	1.4e-09		6.6402e-10	6.5682e-10	1.1263e-09	8.92e-10	7.2369e-10	5.5437e-09			1.3919e-09	1.0208e-09	7.0632e-10	1.0633e-09	8.1895e-10	1.0303e-09	6.7946e-09	1.88e-09		7.0758e-10	8.4904e-10	6.3187e-10	7.8122e-10	7.3872e-10	8.9234e-10	7.2788e-09	1.88e-09
	88.8672	1.0865e-09	9.2292e-10	1.5201e-09	1.01e-09	7.7944e-10	1.19e-09		6.5681e-10	6.3527e-10	1.0939e-09	9.35e-10	6.6976e-10	5.4747e-09			1.4927e-09	1.2944e-09	6.6929e-10	1.0438e-09	8.0875e-10	9.9294e-10	5.9424e-09	2.1e-09		6.803e-10	1.0916e-09	6.2839e-10	7.3127e-10	7.3799e-10	8.849e-10	5.8168e-09	2.1e-09
	89.8438	1.102e-09	8.5395e-10	1.5744e-09	9.61e-10	7.1758e-10	1.21e-09		6.6756e-10	6.8446e-10	1.1759e-09	9.05e-10	6.5816e-10	4.2957e-09			1.5682e-09	1.2385e-09	6.4062e-10	1.0622e-09	8.3739e-10	1.0819e-09	5.0653e-09	2.29e-09		6.7024e-10	1.0386e-09	6.3428e-10	7.192e-10	7.9581e-10	9.1621e-10	5.1052e-09	2.29e-09
	90.8203	1.0763e-09	7.8442e-10	1.4998e-09	9.57e-10	6.8458e-10	1.22e-09		7.2827e-10	6.9104e-10	1.1469e-09	9.18e-10	6.0519e-10	3.868e-09			1.472e-09	1.2782e-09	6.1384e-10	1.0288e-09	7.7701e-10	1.0455e-09	4.9386e-09	2.18e-09		8.0384e-10	1.0879e-09	6.2513e-10	7.3113e-10	7.6326e-10	9.49e-10	5.3612e-09	2.18e-09
	91.7969	1.0676e-09	7.4156e-10	1.5288e-09	9.57e-10	7.0408e-10	1.11e-09		7.0776e-10	6.1717e-10	1.0104e-09	8.21e-10	5.9403e-10	4.2376e-09			1.4635e-09	1.3007e-09	6.1844e-10	1.0248e-09	7.6508e-10	9.543e-10	5.0042e-09	2.24e-09		7.7255e-10	1.0889e-09	5.8047e-10	7.4656e-10	7.0705e-10	8.9437e-10	5.187e-09	2.24e-09
	92.7734	1.0961e-09	6.888e-10	1.4816e-09	9.15e-10	7.262e-10	1.15e-09		6.539e-10	6.1097e-10	1.0559e-09	7.89e-10	5.7332e-10	4.7687e-09			1.3711e-09	1.2327e-09	5.5036e-10	1.0201e-09	7.095e-10	9.0351e-10	5.3835e-09	2.1e-09		6.9205e-10	1.0839e-09	5.6855e-10	7.1631e-10	6.5946e-10	8.0905e-10	5.0096e-09	2.1e-09
	93.75	9.9273e-10	6.4902e-10	1.2991e-09	7.97e-10	6.8228e-10	1.1e-09		6.2282e-10	6.0688e-10	1.0028e-09	8.73e-10	5.5146e-10	4.1324e-09			1.2053e-09	1.1381e-09	5.5926e-10	1.0753e-09	6.4474e-10	8.3673e-10	4.6333e-09	1.94e-09		6.8139e-10	9.4122e-10	5.0249e-10	6.8263e-10	6.2559e-10	6.9138e-10	4.7217e-09	1.94e-09
	94.7266	9.0536e-10	6.4538e-10	1.2102e-09	6.31e-10	5.7649e-10	1.06e-09		5.5125e-10	5.2741e-10	8.2695e-10	7.32e-10	5.0623e-10	3.6052e-09			1.0564e-09	1.0087e-09	5.4506e-10	1.0159e-09	6.1008e-10	7.0608e-10	3.9222e-09	1.93e-09		5.6301e-10	8.3699e-10	4.8646e-10	6.7742e-10	5.9218e-10	6.2991e-10	4.2112e-09	1.93e-09
	95.7031	7.7179e-10	6.784e-10	1.1545e-09	6.64e-10	5.5395e-10	9.69e-10		4.7897e-10	4.2917e-10	7.2256e-10	6.36e-10	4.1085e-10	3.3187e-09			9.5423e-10	9.9711e-10	4.726e-10	1.0059e-09	5.6356e-10	6.3284e-10	3.6085e-09	1.63e-09		4.9404e-10	8.1772e-10	4.4325e-10	7.0348e-10	5.3455e-10	5.2242e-10	3.7656e-09	1.63e-09
	96.6797	6.6876e-10	5.3364e-10	9.7672e-10	6.5e-10	4.6109e-10	7.88e-10		4.0338e-10	3.5546e-10	6.4066e-10	5.78e-10	3.6369e-10	3.1522e-09			8.3586e-10	8.3979e-10	3.8679e-10	1.001e-09	4.6904e-10	5.6593e-10	3.3686e-09	1.25e-09		4.0355e-10	6.3181e-10	3.7505e-10	6.7709e-10	4.4412e-10	4.549e-10	3.4141e-09	1.25e-09
	97.6563	5.3781e-10	4.2123e-10	8.1577e-10	4.74e-10	3.5431e-10	6.48e-10		3.3966e-10	3.0531e-10	5.9829e-10	4.2e-10	3.4131e-10	2.3969e-09			6.3094e-10	6.6465e-10	3.0842e-10	9.2914e-10	3.7938e-10	4.8354e-10	2.5487e-09	1e-09		3.4361e-10	5.3762e-10	2.9432e-10	6.8017e-10	3.5602e-10	4.2397e-10	2.4245e-09	1e-09
	98.6328	4.0351e-10	3.3083e-10	6.5234e-10	3.3e-10	2.7461e-10	5.18e-10		2.8638e-10	2.508e-10	4.5798e-10	3.4e-10	2.8373e-10	1.7853e-09			5.0255e-10	4.9379e-10	2.753e-10	9.0464e-10	2.9555e-10	3.836e-10	2.0144e-09	7.71e-10		2.8132e-10	4.1653e-10	2.5724e-10	6.7405e-10	2.6915e-10	3.5793e-10	1.7845e-09	7.71e-10
	99.6094	3.0699e-10	2.1499e-10	4.2627e-10	2.21e-10	1.9199e-10	4.06e-10		2.0469e-10	1.9044e-10	2.9723e-10	2.23e-10	1.728e-10	1.0833e-09			3.6975e-10	3.7373e-10	2.0193e-10	9.762e-10	1.8916e-10	2.5379e-10	1.2944e-09	5.05e-10		2.0566e-10	3.156e-10	1.8086e-10	6.241e-10	1.7169e-10	1.9428e-10	1.2742e-09	5.05e-10
d
The relative contribution of delta power during the analyzed wake and NREM periods
		wake	wake	wake	wake	wake	wake	wake	wake				NREM	NREM	NREM	NREM	NREM	NREM	NREM	NREM
	WT	47.7013	44.6041	37.366	35.3912	28.3025	29.2017					WT	60.9223	45.2209	62.3103	65.1624	37.8375	36.3382
	DS	44.75	49.73	49.26	40.8	35.68	37.85	31.12	33.97			DS	66.97	51.33	46.02	50.42	39.8	43.72	31.59	35.79
e
The percentage of transitions to NREM sleep that were accompanied by a reduction in core temperature (negative), unchanged temperature, or an increased temperature (positive)
		WT	DS
	negative	22	8
	no change	9	13
	postive	3	16
f
The average change in core temperature at the indicated time points
		WT	WT	WT	WT	WT			DS	DS	DS	DS	DS	DS	DS
	-2 min	0.06	-0.0666667	-0.0333333	-0.1	-0.0818182		-2 min	0.522222	-0.06	0.02	-0.1125	0.14	0.1	-0.05
	last wake	0	0	0	0	0		last wake	0	0	0	0	0	0	0
	1st NREM	-0.48	-0.283333	-0.0666667	-0.15	0.0272727		1st NREM	0.411111	-0.12	0.04	0.0222222	0.025	0.0285714	-0.0142857
	1 min in NREM	-0.56	-0.45	0.0333333	-0.216667	-0.0545455		1 min in NREM	0.4	-0.16	0.02	-0.075	0.1	0.0714286	0.114286
i
LFP PSD during wakefulness and NREM in WT (n = 7) and DS (n = 6)
	Frequency (x-axis)	WT wake	WT wake	WT wake	WT wake	WT wake	WT wake	WT wake		WT NREM	WT NREM	WT NREM	WT NREM	WT NREM	WT NREM	WT NREM			DS wake	DS wake	DS wake	DS wake	DS wake	DS wake		DS NREM	DS NREM	DS NREM	DS NREM	DS NREM	DS NREM
	0.976563	6.8486e-08	1.1185e-07	5.1367e-08	1.6338e-07	9.4442e-08	1.2614e-07	2.3645e-07		7.9442e-08	1.3777e-07	6.2002e-08	3.0976e-07	1.5901e-07	2.2312e-07	4.36e-07			5.2595e-08	1.0082e-07	1.7271e-07	5.2738e-08	7.2168e-08	7.75e-08		6.769e-08	6.7784e-08	7.2624e-08	4.3048e-08	7.954e-08	8.68e-08
	1.95313	1.0847e-07	2.0617e-07	8.1333e-08	3.4397e-07	1.333e-07	1.486e-07	2.3645e-07		1.1845e-07	3.6025e-07	1.0999e-07	4.9745e-07	3.1158e-07	3.4989e-07	3e-07			7.2794e-08	1.2115e-07	1.5912e-07	5.0174e-08	1.1162e-07	8.58e-08		9.9784e-08	1.9403e-07	1.2978e-07	6.1602e-08	1.1989e-07	9.62e-08
	2.92969	1.3323e-07	2.7001e-07	9.922e-08	3.6286e-07	1.1607e-07	1.3154e-07	2.0464e-07		1.6751e-07	4.2756e-07	1.637e-07	4.7954e-07	3.4305e-07	4.6714e-07	2.88e-07			8.0246e-08	1.1377e-07	8.5739e-08	4.4064e-08	1.4046e-07	6.75e-08		9.5053e-08	1.5225e-07	9.1217e-08	5.7189e-08	1.1485e-07	7.83e-08
	3.90625	1.1921e-07	1.7062e-07	6.4866e-08	2.4556e-07	9.7762e-08	1.1384e-07	1.7651e-07		1.5172e-07	2.3339e-07	1.5833e-07	3.2495e-07	2.5037e-07	4.7396e-07	2.36e-07			8.411e-08	9.5335e-08	6.1711e-08	3.5141e-08	1.0807e-07	5.17e-08		8.3835e-08	9.2324e-08	5.7902e-08	3.8851e-08	9.7287e-08	6.41e-08
	4.88281	7.7028e-08	7.862e-08	3.9337e-08	1.8372e-07	1.0664e-07	9.9783e-08	1.499e-07		7.3442e-08	1.3719e-07	6.813e-08	1.8666e-07	1.7358e-07	2.9451e-07	1.77e-07			7.3348e-08	7.5403e-08	6.8556e-08	2.481e-08	4.6859e-08	4.25e-08		6.6077e-08	8.8269e-08	6.1951e-08	2.8049e-08	4.6059e-08	4.8e-08
	5.85938	6.2679e-08	4.2337e-08	2.8407e-08	1.9514e-07	8.6148e-08	9.6754e-08	1.2444e-07		5.4002e-08	6.8222e-08	3.9929e-08	1.7026e-07	1.0933e-07	1.769e-07	1.3e-07			6.6796e-08	6.0184e-08	5.4995e-08	1.3707e-08	2.901e-08	4.23e-08		5.3363e-08	5.4958e-08	4.7889e-08	1.6214e-08	3.0701e-08	3.89e-08
	6.83594	5.7546e-08	2.6519e-08	2.4353e-08	1.3384e-07	6.0015e-08	8.386e-08	1.0293e-07		4.5549e-08	2.9314e-08	2.8623e-08	1.4587e-07	7.5665e-08	1.2123e-07	9.52e-08			4.3463e-08	2.9818e-08	3.4098e-08	1.3407e-08	1.7534e-08	4.34e-08		4.8416e-08	2.7025e-08	3.9207e-08	1.1728e-08	2.0632e-08	3.77e-08
	7.8125	4.4876e-08	1.6747e-08	1.7665e-08	7.8433e-08	3.6609e-08	5.599e-08	6.46e-08		3.3493e-08	2.0687e-08	2.3033e-08	9.6075e-08	6.0347e-08	8.5936e-08	7.51e-08			2.8332e-08	1.863e-08	2.2581e-08	1.0036e-08	1.4156e-08	3.47e-08		3.6625e-08	1.7156e-08	2.9728e-08	1.1088e-08	1.4087e-08	3.27e-08
	8.78906	2.5853e-08	1.3005e-08	1.2036e-08	5.2757e-08	2.6271e-08	3.4747e-08	4.8264e-08		2.0115e-08	1.8733e-08	1.6857e-08	5.9174e-08	4.2013e-08	6.0553e-08	6.44e-08			2.1901e-08	1.225e-08	1.525e-08	7.4482e-09	1.0943e-08	2.33e-08		2.6023e-08	1.372e-08	2.0816e-08	8.1425e-09	1.0894e-08	2.36e-08
	9.76563	1.8228e-08	1.1683e-08	9.2066e-09	4.4187e-08	2.0102e-08	2.2632e-08	3.7606e-08		1.6008e-08	1.6268e-08	1.2993e-08	4.4988e-08	3.3084e-08	4.8246e-08	4.81e-08			1.6917e-08	9.9419e-09	1.1796e-08	5.7277e-09	9.3531e-09	1.55e-08		2.0737e-08	1.0828e-08	1.5726e-08	6.4573e-09	8.2366e-09	1.43e-08
	10.7422	1.5428e-08	1.0259e-08	7.6287e-09	2.9455e-08	1.5684e-08	1.9843e-08	3.1683e-08		1.3501e-08	1.3373e-08	1.1571e-08	3.9022e-08	2.3744e-08	3.7067e-08	4.11e-08			1.4689e-08	7.2758e-09	8.881e-09	4.5544e-09	8.5888e-09	1.35e-08		1.6795e-08	9.0739e-09	1.0288e-08	6.3491e-09	7.2776e-09	1.26e-08
	11.7188	1.1494e-08	9.3421e-09	7.0499e-09	2.4884e-08	1.2842e-08	1.4004e-08	2.6486e-08		1.2907e-08	9.8768e-09	1.0167e-08	3.8297e-08	1.8811e-08	3.1247e-08	3.42e-08			1.0517e-08	6.3909e-09	6.989e-09	5.2551e-09	7.2981e-09	1.14e-08		1.3718e-08	8.1304e-09	8.2704e-09	5.7143e-09	6.19e-09	1.24e-08
	12.6953	8.3264e-09	8.3045e-09	5.1999e-09	2.3042e-08	9.8253e-09	1.1627e-08	2.3301e-08		9.7988e-09	8.2084e-09	8.2756e-09	2.803e-08	1.6474e-08	2.545e-08	2.7e-08			7.9716e-09	6.2548e-09	5.8156e-09	4.2636e-09	5.0471e-09	9.84e-09		1.0484e-08	6.0595e-09	7.699e-09	4.5088e-09	5.2457e-09	1.06e-08
	13.6719	7.2828e-09	7.4059e-09	4.1194e-09	1.7474e-08	8.0684e-09	1.023e-08	1.8597e-08		9.3766e-09	7.2435e-09	6.7684e-09	2.037e-08	1.2868e-08	2.2231e-08	2.09e-08			6.8252e-09	5.986e-09	5.3886e-09	3.7188e-09	4.3488e-09	8.68e-09		9.6305e-09	4.3696e-09	6.2219e-09	4.0843e-09	4.0977e-09	8.66e-09
	14.6484	6.62e-09	6.3513e-09	4.3015e-09	1.4557e-08	6.8725e-09	8.8977e-09	1.4018e-08		6.5242e-09	5.8949e-09	5.6385e-09	1.7081e-08	1.0734e-08	1.7586e-08	1.8e-08			5.8725e-09	5.0859e-09	5.0326e-09	3.1993e-09	3.8461e-09	9.21e-09		8.4148e-09	4.3217e-09	4.7027e-09	3.8038e-09	3.2497e-09	9.25e-09
	15.625	5.6561e-09	6.0487e-09	4.4308e-09	1.2833e-08	6.1072e-09	7.6562e-09	1.3385e-08		4.8905e-09	5.2988e-09	5.7315e-09	1.6799e-08	9.4116e-09	1.3383e-08	1.59e-08			5.1132e-09	4.674e-09	4.5898e-09	2.5988e-09	3.1173e-09	8.38e-09		6.0081e-09	4.0902e-09	4.613e-09	2.9711e-09	3.3239e-09	9.1e-09
	16.6016	5.2454e-09	5.4491e-09	3.6917e-09	1.1486e-08	5.7216e-09	6.3568e-09	1.1129e-08		3.9421e-09	4.4225e-09	4.9031e-09	1.2471e-08	7.9619e-09	1.2257e-08	1.37e-08			4.73e-09	3.6412e-09	3.6379e-09	2.5893e-09	2.7131e-09	7.97e-09		5.0115e-09	3.3303e-09	3.5339e-09	2.4807e-09	2.6211e-09	7.98e-09
	17.5781	4.9752e-09	4.5859e-09	3.2766e-09	8.8942e-09	5.4193e-09	6.3443e-09	1.0723e-08		3.9205e-09	3.548e-09	4.4502e-09	9.6237e-09	6.3974e-09	1.0188e-08	1.19e-08			4.1436e-09	3.4249e-09	3.8863e-09	2.1639e-09	2.3868e-09	7.58e-09		4.4187e-09	2.7367e-09	3.1646e-09	2.239e-09	2.1488e-09	7.24e-09
	18.5547	4.31e-09	3.9305e-09	3.3628e-09	8.1972e-09	4.6221e-09	6.3818e-09	1.0106e-08		3.9156e-09	3.4255e-09	4.2625e-09	9.1267e-09	5.6712e-09	7.9744e-09	9.23e-09			3.6073e-09	3.0265e-09	3.7654e-09	2.1476e-09	2.2697e-09	6.99e-09		3.9042e-09	2.6922e-09	3.1988e-09	2.0444e-09	2.1221e-09	7.36e-09
	19.5313	3.5492e-09	3.3372e-09	2.7178e-09	7.2195e-09	4.1582e-09	5.6159e-09	7.8111e-09		3.9988e-09	2.9536e-09	3.2501e-09	8.571e-09	4.9458e-09	7.679e-09	7.5e-09			3.3064e-09	3.0455e-09	3.5269e-09	1.6675e-09	1.993e-09	6.52e-09		3.4581e-09	2.7653e-09	3.2938e-09	2.0318e-09	1.877e-09	6.62e-09
	20.5078	3.3595e-09	3.3129e-09	2.3106e-09	5.2861e-09	3.9915e-09	4.6314e-09	7.2132e-09		3.7895e-09	2.9817e-09	2.6277e-09	7.525e-09	4.5766e-09	6.8e-09	7.12e-09			2.9793e-09	2.9629e-09	3.1696e-09	1.4741e-09	1.6987e-09	6.09e-09		3.5164e-09	2.4796e-09	3.2844e-09	2.0344e-09	1.9195e-09	5.79e-09
	21.4844	3.1881e-09	3.5829e-09	2.1493e-09	5.3249e-09	3.8144e-09	4.198e-09	6.9581e-09		3.7464e-09	2.5631e-09	2.7435e-09	7.1017e-09	3.9937e-09	5.7203e-09	7.64e-09			2.8861e-09	2.9184e-09	3.6298e-09	1.6002e-09	1.5565e-09	5.71e-09		3.0195e-09	2.493e-09	3.6865e-09	1.6738e-09	2.0086e-09	5.63e-09
	22.4609	3.3026e-09	3.6243e-09	2.0887e-09	5.0277e-09	3.4929e-09	4.1773e-09	5.9733e-09		3.5066e-09	2.4681e-09	2.9589e-09	7.7403e-09	3.4297e-09	4.9359e-09	5.97e-09			2.8131e-09	2.9764e-09	3.5011e-09	1.8662e-09	2.1737e-09	5.05e-09		2.6207e-09	2.3617e-09	3.475e-09	1.4399e-09	2.0842e-09	5.79e-09
	23.4375	3.1818e-09	3.4907e-09	2.0439e-09	5.0124e-09	3.2563e-09	4.4812e-09	5.718e-09		3.2647e-09	2.3692e-09	2.4881e-09	8.3627e-09	2.8134e-09	4.5957e-09	5.6e-09			2.3888e-09	2.8495e-09	3.3572e-09	1.6761e-09	2.1771e-09	5.08e-09		2.083e-09	2.1316e-09	3.6865e-09	1.3427e-09	2.084e-09	5.2e-09
	24.4141	2.7044e-09	3.3858e-09	2.0196e-09	5.0753e-09	3.211e-09	4.4685e-09	5.0129e-09		2.5855e-09	2.2229e-09	1.9815e-09	5.4557e-09	2.7191e-09	4.302e-09	5.51e-09			2.1812e-09	2.411e-09	3.2886e-09	1.1554e-09	1.5566e-09	4.62e-09		2.15e-09	1.9803e-09	3.2091e-09	1.3011e-09	1.7779e-09	4.08e-09
	25.3906	2.4343e-09	2.8088e-09	1.694e-09	3.9825e-09	2.9747e-09	4.0467e-09	4.9469e-09		2.2772e-09	1.8722e-09	1.8157e-09	4.2553e-09	2.4027e-09	3.8979e-09	4.51e-09			2.2988e-09	2.5889e-09	2.9097e-09	1.1125e-09	1.2927e-09	3.94e-09		2.0867e-09	1.9272e-09	2.6922e-09	1.376e-09	1.505e-09	3.73e-09
	26.3672	1.9605e-09	2.5441e-09	1.8704e-09	3.109e-09	2.7378e-09	3.5193e-09	4.6366e-09		1.9175e-09	1.7846e-09	1.8534e-09	4.7689e-09	2.0929e-09	3.4935e-09	4.36e-09			2.1797e-09	2.3473e-09	2.5508e-09	1.058e-09	1.2e-09	3.42e-09		1.8107e-09	1.9936e-09	2.6679e-09	1.2563e-09	1.4553e-09	3.38e-09
	27.3438	1.6994e-09	2.682e-09	1.7796e-09	3.2616e-09	2.5427e-09	3.694e-09	4.0628e-09		1.8196e-09	1.6242e-09	1.901e-09	4.5128e-09	1.8769e-09	3.3255e-09	4.64e-09			1.9531e-09	2.2789e-09	2.3464e-09	1.0712e-09	1.2196e-09	2.99e-09		1.6685e-09	1.9384e-09	2.2919e-09	1.3025e-09	1.3586e-09	3.04e-09
	28.3203	1.534e-09	2.4267e-09	1.5175e-09	3.6755e-09	2.3294e-09	3.5099e-09	4.1743e-09		1.5721e-09	1.6631e-09	1.9227e-09	4.0954e-09	1.8579e-09	2.9822e-09	4.07e-09			1.8198e-09	2.2049e-09	2.0422e-09	1.1737e-09	1.2219e-09	2.83e-09		1.6385e-09	1.8832e-09	2.2971e-09	1.1432e-09	1.279e-09	2.71e-09
	29.2969	1.6619e-09	2.0938e-09	1.5834e-09	3.7102e-09	2.2977e-09	3.1615e-09	3.909e-09		1.5276e-09	1.506e-09	1.8457e-09	4.0439e-09	1.8693e-09	2.6466e-09	3.88e-09			1.7614e-09	2.131e-09	1.7884e-09	1.1955e-09	1.2015e-09	2.76e-09		1.5056e-09	1.9891e-09	2.1549e-09	1.0723e-09	1.086e-09	2.62e-09
	30.2734	1.6634e-09	1.9824e-09	1.2768e-09	3.7266e-09	2.3138e-09	3.1325e-09	3.758e-09		1.3715e-09	1.5136e-09	1.7083e-09	3.4442e-09	1.777e-09	2.3853e-09	3.71e-09			1.9099e-09	2.1195e-09	1.5837e-09	1.036e-09	9.8812e-10	2.79e-09		1.3764e-09	1.9374e-09	1.8555e-09	9.8699e-10	8.9901e-10	2.82e-09
	31.25	1.4239e-09	2.3085e-09	1.2024e-09	3.3979e-09	2.1184e-09	3.0334e-09	3.872e-09		1.3539e-09	1.6242e-09	1.4743e-09	3.393e-09	1.9002e-09	2.3603e-09	3.78e-09			1.9714e-09	1.8789e-09	1.4893e-09	1.1353e-09	8.8259e-10	2.75e-09		1.4246e-09	1.9235e-09	1.6765e-09	9.2531e-10	1.0039e-09	2.85e-09
	32.2266	1.614e-09	2.2337e-09	1.1511e-09	3.2048e-09	1.8382e-09	2.7701e-09	3.8261e-09		1.5298e-09	1.5771e-09	1.1955e-09	3.5522e-09	1.6991e-09	2.1675e-09	3.56e-09			1.6673e-09	1.5371e-09	1.4308e-09	1.3373e-09	9.5699e-10	2.63e-09		1.4482e-09	1.7814e-09	1.4543e-09	9.324e-10	1.2379e-09	2.65e-09
	33.2031	1.5545e-09	2.0726e-09	9.6666e-10	3.9428e-09	1.8269e-09	2.5578e-09	3.7169e-09		1.5244e-09	1.5087e-09	1.0476e-09	3.3758e-09	1.5997e-09	2.1499e-09	3.51e-09			1.5938e-09	1.6144e-09	1.343e-09	1.034e-09	1.0481e-09	2.58e-09		1.4404e-09	1.5042e-09	1.3472e-09	1.0813e-09	1.0544e-09	2.58e-09
	34.1797	1.4261e-09	1.9573e-09	8.9622e-10	3.8417e-09	1.9217e-09	2.5234e-09	3.6675e-09		1.4823e-09	1.3583e-09	1.2447e-09	3.7132e-09	1.548e-09	2.0678e-09	3.34e-09			1.7822e-09	1.8298e-09	1.2982e-09	1.427e-09	1.1523e-09	2.51e-09		1.3398e-09	1.3802e-09	1.4373e-09	1.0549e-09	1.1026e-09	2.44e-09
	35.1563	1.552e-09	1.8836e-09	9.5088e-10	3.9184e-09	1.7704e-09	2.6055e-09	3.5746e-09		1.5494e-09	1.2465e-09	1.2291e-09	4.499e-09	1.3761e-09	1.7688e-09	3.08e-09			1.7158e-09	1.9866e-09	1.2014e-09	1.4358e-09	1.2107e-09	2.43e-09		1.27e-09	1.3554e-09	1.5796e-09	8.0064e-10	1.0505e-09	2.42e-09
	36.1328	1.2936e-09	1.936e-09	1.0464e-09	3.2956e-09	1.625e-09	2.6442e-09	3.4291e-09		1.1468e-09	1.1343e-09	1.0196e-09	3.2125e-09	1.3662e-09	1.8124e-09	2.95e-09			1.6864e-09	1.9552e-09	1.2132e-09	8.5425e-10	9.2489e-10	2.26e-09		1.1375e-09	1.4198e-09	1.4114e-09	8.336e-10	7.8785e-10	2.3e-09
	37.1094	1.167e-09	1.7448e-09	9.4417e-10	3.0404e-09	1.6334e-09	2.3463e-09	3.2932e-09		1.0465e-09	1.2459e-09	1.0451e-09	2.7222e-09	1.2216e-09	1.6294e-09	2.73e-09			1.6673e-09	1.6623e-09	1.1586e-09	7.4214e-10	7.6048e-10	1.94e-09		1.0843e-09	1.1113e-09	1.3219e-09	8.2521e-10	7.1881e-10	2.05e-09
	38.0859	1.1032e-09	1.5473e-09	8.2727e-10	3.2381e-09	1.6231e-09	2.2049e-09	3.221e-09		1.0639e-09	1.2335e-09	9.6564e-10	2.3467e-09	1.1784e-09	1.616e-09	2.53e-09			1.6744e-09	1.4682e-09	1.0632e-09	7.9479e-10	7.0476e-10	1.7e-09		9.4236e-10	1.1807e-09	1.4567e-09	7.2607e-10	6.775e-10	1.87e-09
	39.0625	1.1293e-09	1.4629e-09	9.1442e-10	2.7502e-09	1.7376e-09	2.2564e-09	3.165e-09		9.8918e-10	1.0593e-09	9.4024e-10	2.2393e-09	1.092e-09	1.4407e-09	2.44e-09			1.6487e-09	1.5138e-09	1.1296e-09	7.2514e-10	7.3102e-10	1.63e-09		9.938e-10	1.2922e-09	1.664e-09	6.9869e-10	6.4358e-10	1.9e-09
	40.0391	1.2927e-09	1.4735e-09	8.6219e-10	2.7874e-09	1.7556e-09	2.3571e-09	3.033e-09		1.0061e-09	9.5717e-10	1.034e-09	2.242e-09	1.0826e-09	1.3659e-09	2.75e-09			1.6522e-09	1.7142e-09	1.0617e-09	7.681e-10	7.2862e-10	1.61e-09		1.0718e-09	1.2327e-09	1.7213e-09	6.7854e-10	6.618e-10	1.88e-09
	41.0156	1.4017e-09	1.3997e-09	7.4558e-10	2.3802e-09	1.7099e-09	2.3859e-09	2.8624e-09		1.0242e-09	1.0118e-09	9.51e-10	2.105e-09	1.1197e-09	1.449e-09	2.8e-09			1.838e-09	1.6386e-09	1.0479e-09	7.1844e-10	6.4597e-10	1.7e-09		1.0445e-09	9.8773e-10	1.4919e-09	6.5196e-10	5.8947e-10	1.75e-09
	41.9922	1.2044e-09	1.3501e-09	7.4299e-10	2.3802e-09	1.5215e-09	2.3572e-09	2.8759e-09		1.0715e-09	1.0514e-09	8.2796e-10	2.2101e-09	1.1002e-09	1.464e-09	2.52e-09			1.684e-09	1.4131e-09	1.1112e-09	7.3409e-10	5.8308e-10	1.62e-09		9.8079e-10	9.9366e-10	1.1793e-09	5.5722e-10	6.2611e-10	1.67e-09
	42.9688	9.9566e-10	1.3025e-09	7.3267e-10	2.024e-09	1.3381e-09	2.2869e-09	2.7185e-09		1.1247e-09	1.0303e-09	7.8291e-10	2.3552e-09	9.934e-10	1.3387e-09	2.17e-09			1.7138e-09	1.2351e-09	1.1789e-09	7.8176e-10	6.8529e-10	1.49e-09		8.7573e-10	1.1248e-09	1.1203e-09	6.1708e-10	8.2187e-10	1.62e-09
	43.9453	8.8696e-10	1.2757e-09	7.5883e-10	1.7198e-09	1.3895e-09	2.2504e-09	2.8583e-09		1.1718e-09	9.1075e-10	8.1612e-10	1.7897e-09	9.6336e-10	1.1845e-09	2.08e-09			1.88e-09	1.2686e-09	1.13e-09	7.7864e-10	7.4808e-10	1.6e-09		8.9053e-10	1.0664e-09	9.9634e-10	6.4726e-10	8.1004e-10	1.65e-09
	44.9219	9.1296e-10	1.307e-09	8.1343e-10	1.7295e-09	1.3328e-09	2.1877e-09	2.7962e-09		1.2489e-09	9.0415e-10	8.1121e-10	1.7133e-09	9.282e-10	1.2538e-09	2.08e-09			1.7125e-09	1.425e-09	1.0824e-09	6.4564e-10	7.4328e-10	1.84e-09		8.9021e-10	7.9037e-10	1.0822e-09	6.1236e-10	7.61e-10	1.9e-09
	45.8984	1.0985e-09	1.2505e-09	8.1557e-10	1.8101e-09	1.1303e-09	1.9097e-09	2.32e-09		1.2211e-09	8.1838e-10	7.8668e-10	2.1584e-09	9.1701e-10	1.3193e-09	2.08e-09			1.4384e-09	1.4904e-09	1.1006e-09	1.0048e-09	7.2789e-10	1.94e-09		8.3384e-10	7.7424e-10	1.0185e-09	5.5912e-10	8.9874e-10	2.06e-09
	46.875	1.0104e-09	1.287e-09	7.9927e-10	2.094e-09	1.1472e-09	1.7136e-09	2.3115e-09		9.866e-10	8.161e-10	7.448e-10	2.5546e-09	8.4431e-10	1.2587e-09	2.14e-09			1.2711e-09	1.3801e-09	9.9125e-10	7.9804e-10	8.384e-10	1.77e-09		8.1134e-10	9.2974e-10	9.1655e-10	5.3779e-10	9.5499e-10	1.84e-09
	47.8516	8.3475e-10	1.1074e-09	7.7993e-10	1.7289e-09	1.1324e-09	1.7205e-09	2.3307e-09		1.019e-09	7.5211e-10	7.5316e-10	1.7822e-09	8.1002e-10	1.0446e-09	1.88e-09			1.2674e-09	1.2139e-09	9.924e-10	5.564e-10	7.1894e-10	1.78e-09		7.9668e-10	8.4428e-10	9.4263e-10	4.8411e-10	7.4042e-10	1.75e-09
	48.8281	7.7934e-10	1.2305e-09	8.3827e-10	1.3635e-09	1.0883e-09	1.7499e-09	3.1987e-09		8.5753e-10	7.0996e-10	9.9269e-10	1.5024e-09	7.5413e-10	1.0455e-09	1.88e-09			1.4532e-09	1.3615e-09	1.0181e-09	5.8757e-10	5.6801e-10	1.73e-09		7.5342e-10	8.5395e-10	1.073e-09	4.7577e-10	6.4481e-10	1.74e-09
	49.8047*
	50.7813*
	51.7578*
	52.7344	8.5602e-10	9.5831e-10	7.1788e-10	1.0978e-09	1.0828e-09	1.5006e-09	2.0935e-09		8.5846e-10	6.5645e-10	7.7051e-10	1.222e-09	6.7519e-10	9.7385e-10	1.9e-09			9.515e-10	1.1321e-09	8.305e-10	4.6561e-10	5.0714e-10	1.8e-09		7.5315e-10	8.8765e-10	9.5718e-10	3.8716e-10	5.1371e-10	1.96e-09
	53.7109	6.9989e-10	1.0448e-09	7.2197e-10	1.214e-09	9.4498e-10	1.3393e-09	2.1937e-09		1.0381e-09	5.9579e-10	6.9399e-10	1.3666e-09	7.0647e-10	8.2463e-10	2.02e-09			1.0051e-09	9.7309e-10	8.3169e-10	4.5473e-10	5.1697e-10	1.75e-09		7.0933e-10	7.885e-10	8.9025e-10	3.2172e-10	5.1391e-10	1.88e-09
	54.6875	7.6241e-10	9.7457e-10	6.4699e-10	1.1799e-09	8.8791e-10	1.4379e-09	1.9909e-09		1.145e-09	6.8363e-10	6.5969e-10	1.3473e-09	7.1913e-10	7.6847e-10	1.95e-09			9.8818e-10	9.2575e-10	8.2532e-10	4.7491e-10	5.3167e-10	1.85e-09		6.7863e-10	6.7504e-10	8.2096e-10	3.2651e-10	5.9679e-10	1.99e-09
	55.6641	7.6212e-10	9.8574e-10	7.5406e-10	1.1654e-09	8.9826e-10	1.3485e-09	2.0922e-09		1.0293e-09	6.1318e-10	6.6338e-10	1.2872e-09	7.2861e-10	7.8498e-10	1.9e-09			1.0024e-09	8.8052e-10	8.1459e-10	4.3275e-10	5.1882e-10	1.84e-09		6.8284e-10	7.1558e-10	7.3492e-10	3.6537e-10	5.3696e-10	1.87e-09
	56.6406	7.6548e-10	1.0483e-09	6.6204e-10	1.0299e-09	8.7389e-10	1.2368e-09	2.1281e-09		9.568e-10	5.9677e-10	6.6639e-10	1.206e-09	7.1135e-10	7.9857e-10	1.79e-09			8.9762e-10	8.5479e-10	7.4942e-10	4.8502e-10	5.4422e-10	1.95e-09		6.0326e-10	6.7949e-10	7.8273e-10	3.4317e-10	5.8412e-10	1.94e-09
	57.6172	8.1954e-10	1.0766e-09	6.5633e-10	1.0281e-09	8.4965e-10	1.219e-09	2.1181e-09		8.3963e-10	5.6576e-10	6.3048e-10	1.3395e-09	6.8172e-10	7.5784e-10	1.72e-09			8.6317e-10	9.0463e-10	7.2654e-10	7.2651e-10	4.9977e-10	1.86e-09		5.3821e-10	6.6208e-10	8.6984e-10	3.652e-10	6.3734e-10	1.98e-09
	58.5938	7.6874e-10	1.0856e-09	7.7753e-10	1.0868e-09	8.209e-10	1.2009e-09	2.0227e-09		8.1718e-10	5.3515e-10	6.8e-10	1.4091e-09	6.1013e-10	6.6694e-10	1.74e-09			8.5181e-10	8.6057e-10	7.5004e-10	4.7714e-10	5.4389e-10	2.02e-09		5.4202e-10	6.7116e-10	8.1198e-10	3.3943e-10	6.5203e-10	2.07e-09
	59.5703	6.178e-10	9.608e-10	6.9968e-10	8.9963e-10	8.2737e-10	1.1864e-09	2.0011e-09		8.0576e-10	5.6818e-10	6.8466e-10	9.5758e-10	5.8519e-10	6.5349e-10	1.93e-09			8.9749e-10	8.9217e-10	7.3607e-10	3.1542e-10	4.3779e-10	2.28e-09		4.7956e-10	5.9042e-10	7.9276e-10	2.9558e-10	5.1165e-10	2.17e-09
	60.5469	5.9872e-10	1.0055e-09	6.1674e-10	7.5599e-10	8.4221e-10	1.1523e-09	1.8095e-09		7.2242e-10	5.8399e-10	6.5904e-10	9.661e-10	5.842e-10	7.1132e-10	1.85e-09			8.6311e-10	8.3759e-10	6.0027e-10	3.1963e-10	3.9271e-10	2.1e-09		4.14e-10	5.8913e-10	7.8662e-10	3.2582e-10	3.8896e-10	2.04e-09
	61.5234	6.3271e-10	8.2076e-10	5.5359e-10	9.4751e-10	8.2503e-10	1.054e-09	1.7912e-09		6.0185e-10	5.2291e-10	6.2411e-10	9.3041e-10	5.4924e-10	6.7056e-10	1.74e-09			7.6566e-10	7.4512e-10	5.6773e-10	3.7263e-10	3.903e-10	1.96e-09		4.5911e-10	5.6894e-10	7.8699e-10	3.3868e-10	3.7321e-10	2.04e-09
	62.5	5.9149e-10	8.1095e-10	5.5329e-10	8.578e-10	7.8326e-10	9.6075e-10	1.6355e-09		6.06e-10	5.082e-10	5.2254e-10	7.5307e-10	4.6473e-10	6.8215e-10	1.9e-09			8.0556e-10	7.2452e-10	6.8693e-10	3.6441e-10	3.8736e-10	2.02e-09		5.0044e-10	4.9652e-10	6.829e-10	3.2912e-10	3.8179e-10	2.24e-09
	63.4766	5.1026e-10	8.7521e-10	5.9454e-10	7.6189e-10	7.1162e-10	9.5251e-10	1.5817e-09		7.5633e-10	5.3585e-10	5.5202e-10	1.0947e-09	4.7374e-10	6.645e-10	2.01e-09			7.7578e-10	6.4365e-10	6.0167e-10	3.5479e-10	4.1837e-10	1.97e-09		4.7995e-10	4.9127e-10	6.3659e-10	3.6014e-10	3.407e-10	2.17e-09
	64.4531	4.5646e-10	8.2065e-10	6.052e-10	8.7216e-10	6.5965e-10	9.834e-10	1.7302e-09		8.985e-10	5.6736e-10	5.8729e-10	9.1077e-10	5.021e-10	6.6124e-10	1.88e-09			7.2863e-10	5.8689e-10	6.3036e-10	3.0371e-10	4.2151e-10	1.91e-09		4.6523e-10	5.1461e-10	6.338e-10	3.1478e-10	3.7067e-10	2.12e-09
	65.4297	4.9212e-10	7.9688e-10	5.9385e-10	8.2215e-10	6.832e-10	9.0654e-10	1.7812e-09		7.5797e-10	5.8865e-10	5.348e-10	7.1815e-10	5.0237e-10	6.1853e-10	1.72e-09			7.5729e-10	6.1632e-10	5.8318e-10	3.1424e-10	3.9884e-10	1.75e-09		4.8674e-10	4.8593e-10	5.7456e-10	2.8322e-10	4.1237e-10	2.05e-09
	66.4063	5.5002e-10	8.3282e-10	5.9403e-10	7.2541e-10	7.0832e-10	8.9706e-10	1.7904e-09		6.6818e-10	4.9413e-10	5.3921e-10	6.4075e-10	5.1354e-10	5.5237e-10	1.73e-09			7.0185e-10	6.7841e-10	5.5522e-10	3.2544e-10	3.8851e-10	1.74e-09		5.2168e-10	4.2259e-10	5.6105e-10	3.0703e-10	3.6931e-10	2.21e-09
	67.3828	5.4613e-10	8.0806e-10	5.735e-10	6.701e-10	6.6687e-10	8.3759e-10	1.6659e-09		7.1524e-10	4.86e-10	5.2083e-10	6.7033e-10	4.9034e-10	5.276e-10	1.63e-09			7.21e-10	6.3842e-10	5.4495e-10	3.1837e-10	4.3954e-10	2.08e-09		4.1274e-10	4.1149e-10	5.8481e-10	3.5478e-10	4.15e-10	2.47e-09
	68.3594	5.8355e-10	8.4598e-10	5.4116e-10	6.3546e-10	6.0298e-10	7.8136e-10	1.6649e-09		6.1796e-10	4.9245e-10	4.9521e-10	6.636e-10	4.7252e-10	5.2444e-10	1.47e-09			7.0086e-10	6.1078e-10	4.9544e-10	4.7624e-10	4.5085e-10	2.05e-09		3.4586e-10	4.0714e-10	5.1945e-10	3.3674e-10	4.5081e-10	2.31e-09
	69.3359	6.0749e-10	7.3657e-10	5.1199e-10	6.3698e-10	7.0331e-10	7.8196e-10	1.6734e-09		5.452e-10	4.3794e-10	5.5143e-10	1.2847e-09	4.0752e-10	5.2964e-10	1.42e-09			6.1987e-10	5.6222e-10	5.112e-10	6.2473e-10	4.6639e-10	1.84e-09		3.729e-10	3.8359e-10	5.4358e-10	2.6952e-10	5.2176e-10	2.07e-09
	70.3125	6.3432e-10	7.529e-10	5.0982e-10	6.6395e-10	7.0497e-10	8.0613e-10	1.6234e-09		5.4705e-10	4.3261e-10	4.8361e-10	1.5077e-09	3.7277e-10	5.2828e-10	1.45e-09			5.4222e-10	4.9588e-10	4.7372e-10	3.8846e-10	8.5925e-10	1.91e-09		3.3268e-10	3.6789e-10	5.5974e-10	2.3881e-10	4.6682e-10	2.09e-09
	71.2891	5.435e-10	8.2177e-10	4.4823e-10	9.1028e-10	6.2458e-10	7.3145e-10	1.5218e-09		4.8889e-10	4.3718e-10	4.2567e-10	6.7345e-10	3.4825e-10	5.3314e-10	1.39e-09			5.4242e-10	5.6458e-10	4.2313e-10	2.7641e-10	6.3941e-10	1.76e-09		2.8589e-10	3.6163e-10	5.1657e-10	2.4046e-10	3.6037e-10	2.09e-09
	72.2656	4.2069e-10	7.3322e-10	3.906e-10	6.8101e-10	5.8341e-10	7.6609e-10	1.6419e-09		4.7737e-10	3.9992e-10	4.8066e-10	5.2048e-10	3.5727e-10	5.3902e-10	1.42e-09			5.9e-10	5.687e-10	4.2488e-10	2.7087e-10	3.4644e-10	1.94e-09		3.1101e-10	3.7716e-10	4.5402e-10	2.4493e-10	3.039e-10	2.25e-09
	73.2422	4.6207e-10	7.1009e-10	4.3161e-10	5.7197e-10	5.684e-10	8.2978e-10	1.6179e-09		4.1481e-10	4.4309e-10	4.944e-10	4.9244e-10	3.7055e-10	4.7367e-10	1.34e-09			6.0323e-10	5.0133e-10	4.0448e-10	2.7162e-10	3.1892e-10	1.9e-09		3.1846e-10	3.4569e-10	4.0199e-10	2.325e-10	2.8535e-10	2.34e-09
	74.2188	4.1267e-10	6.3443e-10	4.4747e-10	5.4505e-10	5.2558e-10	6.731e-10	1.343e-09		3.8592e-10	4.4112e-10	4.7012e-10	6.2676e-10	3.5688e-10	4.5166e-10	1.18e-09			5.5638e-10	5.0478e-10	4.6493e-10	2.4516e-10	2.9062e-10	1.66e-09		2.9865e-10	3.4147e-10	4.1613e-10	2.0446e-10	2.708e-10	2.13e-09
	75.1953	3.6527e-10	6.2092e-10	4.2086e-10	5.627e-10	5.0307e-10	6.1081e-10	1.2884e-09		4.2862e-10	3.8666e-10	4.1049e-10	5.2554e-10	3.4566e-10	4.4002e-10	1.18e-09			4.748e-10	5.0319e-10	4.7941e-10	2.4983e-10	2.9861e-10	1.6e-09		2.893e-10	3.3095e-10	4.5479e-10	2.0243e-10	2.5254e-10	1.96e-09
	76.1719	3.3522e-10	6.0083e-10	4.0126e-10	4.8358e-10	5.1136e-10	6.0501e-10	1.226e-09		4.4084e-10	3.8884e-10	4.1349e-10	4.7526e-10	3.3297e-10	3.7971e-10	1.12e-09			5.1677e-10	5.1517e-10	4.0531e-10	2.8036e-10	2.9246e-10	1.76e-09		3.1951e-10	3.1357e-10	4.3194e-10	2.241e-10	2.7121e-10	1.88e-09
	77.1484	3.2697e-10	6.0637e-10	3.8875e-10	4.8634e-10	5.1422e-10	5.319e-10	1.2761e-09		3.8998e-10	3.4634e-10	3.9074e-10	4.5121e-10	3.1409e-10	3.4912e-10	1.14e-09			5.2208e-10	5.0495e-10	4.1034e-10	2.6871e-10	2.959e-10	1.96e-09		3.4185e-10	3.0423e-10	3.9909e-10	2.3862e-10	2.7002e-10	2.21e-09
	78.125	3.7278e-10	5.896e-10	3.4779e-10	4.6958e-10	4.7487e-10	5.2754e-10	1.2594e-09		4.0386e-10	3.4964e-10	3.6401e-10	4.5256e-10	3.2288e-10	3.7133e-10	1.05e-09			4.7443e-10	4.7313e-10	3.4982e-10	2.6399e-10	3.2144e-10	2.07e-09		2.9753e-10	2.9666e-10	3.7356e-10	2.6503e-10	2.5325e-10	2.41e-09
	79.1016	4.5307e-10	6.1903e-10	3.2518e-10	4.2093e-10	4.7448e-10	4.942e-10	1.3265e-09		4.4641e-10	3.3301e-10	3.4456e-10	4.3342e-10	3.2198e-10	3.6875e-10	1.18e-09			4.56e-10	3.8387e-10	3.2785e-10	2.8461e-10	3.2382e-10	1.91e-09		2.6234e-10	2.7596e-10	3.7805e-10	2.9309e-10	2.4995e-10	2.38e-09
	80.0781	4.7908e-10	5.2303e-10	3.7623e-10	4.9052e-10	5.1341e-10	4.9593e-10	1.1618e-09		4.3418e-10	3.6949e-10	3.0286e-10	4.0403e-10	3.1298e-10	3.9248e-10	1.18e-09			4.1587e-10	3.7566e-10	3.5086e-10	4.7596e-10	2.7952e-10	2e-09		2.706e-10	2.6414e-10	3.5005e-10	2.5072e-10	2.6581e-10	2.64e-09
	81.0547	4.3508e-10	5.4968e-10	3.7589e-10	4.4175e-10	5.3632e-10	4.7293e-10	1.1821e-09		4.4341e-10	3.6012e-10	3.199e-10	9.6499e-10	2.9499e-10	4.0067e-10	1.01e-09			4.4774e-10	4.5677e-10	3.0859e-10	5.8891e-10	3.8642e-10	2.02e-09		2.4965e-10	2.5145e-10	3.8392e-10	2.0365e-10	3.4312e-10	2.81e-09
	82.0313	4.1746e-10	5.9177e-10	3.277e-10	4.9317e-10	5.1479e-10	4.8301e-10	1.2032e-09		3.9921e-10	3.1259e-10	2.9336e-10	1.0635e-09	2.7837e-10	3.4403e-10	9.92e-10			4.4391e-10	5.0373e-10	2.7506e-10	3.1848e-10	6.8659e-10	1.76e-09		2.3541e-10	2.4209e-10	3.7823e-10	1.8745e-10	2.9339e-10	2.69e-09
	83.0078	3.3808e-10	5.4913e-10	3.0428e-10	6.1656e-10	4.9414e-10	5.319e-10	1.1767e-09		3.1656e-10	3.1352e-10	3.0692e-10	4.2161e-10	2.7871e-10	3.6385e-10	1.04e-09			4.214e-10	4.5557e-10	3.4238e-10	2.327e-10	5.2578e-10	1.9e-09		2.6e-10	2.4431e-10	3.0839e-10	1.9511e-10	2.4341e-10	2.79e-09
	83.9844	3.0835e-10	5.0411e-10	2.8795e-10	4.6455e-10	4.9103e-10	5.4685e-10	1.0843e-09		2.9799e-10	2.9741e-10	3.2375e-10	3.9962e-10	2.8596e-10	3.7053e-10	1.05e-09			4.2884e-10	4.0085e-10	3.7864e-10	2.6635e-10	2.7752e-10	2.15e-09		2.6909e-10	2.7309e-10	2.7596e-10	2.0357e-10	1.9363e-10	2.89e-09
	84.9609	3.0841e-10	4.8845e-10	2.4484e-10	4.0972e-10	4.8852e-10	5.5272e-10	1.1171e-09		3.4174e-10	3.0234e-10	3.2236e-10	7.0978e-10	2.774e-10	3.189e-10	1.04e-09			4.9913e-10	3.7124e-10	3.6313e-10	2.8673e-10	2.3934e-10	2.05e-09		2.5315e-10	2.8177e-10	2.748e-10	1.9263e-10	1.733e-10	2.7e-09
	85.9375	2.6058e-10	4.4846e-10	2.5656e-10	4.0974e-10	4.673e-10	5.714e-10	1.1817e-09		3.5285e-10	3.5885e-10	2.6041e-10	4.6328e-10	2.7257e-10	2.927e-10	1.02e-09			5.0645e-10	4.1051e-10	3.3609e-10	2.5016e-10	2.2591e-10	2.12e-09		2.4589e-10	2.6607e-10	2.9204e-10	2.0386e-10	1.9272e-10	2.9e-09
	86.9141	2.6445e-10	4.9686e-10	2.4447e-10	3.9038e-10	4.3353e-10	5.0215e-10	1.0746e-09		3.2595e-10	3.3449e-10	2.8015e-10	2.9529e-10	2.5688e-10	2.553e-10	1.08e-09			4.5659e-10	4.0194e-10	3.1399e-10	2.3281e-10	2.4763e-10	2.1e-09		2.5556e-10	2.5871e-10	3.2446e-10	1.938e-10	2.3065e-10	2.9e-09
	87.8906	2.7809e-10	4.6598e-10	2.4966e-10	3.5512e-10	4.2262e-10	4.0408e-10	1.0527e-09		3.2825e-10	3.0508e-10	3.0608e-10	3.0448e-10	2.5475e-10	2.5194e-10	1.06e-09			3.7703e-10	3.9672e-10	3.1015e-10	2.1701e-10	2.4012e-10	2e-09		3.0638e-10	2.2516e-10	3.0206e-10	2.2215e-10	2.6764e-10	2.74e-09
	88.8672	2.8187e-10	4.416e-10	2.3628e-10	3.4836e-10	4.5319e-10	3.9105e-10	1.1867e-09		3.091e-10	3.0707e-10	2.9899e-10	3.1304e-10	2.856e-10	2.7427e-10	1.05e-09			3.9345e-10	3.371e-10	2.9833e-10	2.0574e-10	2.5966e-10	2.12e-09		3.0274e-10	2.0486e-10	3.116e-10	2.5639e-10	2.2774e-10	2.89e-09
	89.8438	2.9175e-10	4.444e-10	2.4336e-10	3.3363e-10	4.5672e-10	4.26e-10	1.3128e-09		3.4768e-10	2.7685e-10	2.5304e-10	3.4904e-10	3.1284e-10	2.6164e-10	1.02e-09			4.2267e-10	3.0837e-10	3.0338e-10	2.4131e-10	3.0926e-10	1.97e-09		2.7786e-10	2.1038e-10	3.1896e-10	2.9203e-10	2.1171e-10	2.74e-09
	90.8203	3.0885e-10	4.2396e-10	2.3055e-10	3.4555e-10	4.3615e-10	4.3302e-10	1.2439e-09		2.9081e-10	2.5558e-10	2.4818e-10	2.9524e-10	3.0106e-10	2.6563e-10	9.91e-10			4.2227e-10	3.0139e-10	2.903e-10	3.5397e-10	2.8839e-10	1.97e-09		2.9976e-10	2.1017e-10	3.3748e-10	2.4768e-10	2.3625e-10	2.71e-09
	91.7969	3.3932e-10	4.2465e-10	2.2052e-10	4.2343e-10	3.8449e-10	3.7686e-10	1.1041e-09		3.5031e-10	2.5918e-10	2.8468e-10	3.7297e-10	2.8294e-10	2.8835e-10	9.71e-10			4.4284e-10	3.1675e-10	3.2188e-10	6.4309e-10	2.4898e-10	2.06e-09		2.4071e-10	2.0416e-10	3.8588e-10	1.8307e-10	2.6809e-10	2.86e-09
	92.7734	3.7113e-10	4.0716e-10	2.4575e-10	4.0467e-10	3.9567e-10	3.2811e-10	1.0508e-09		3.3719e-10	2.8193e-10	2.3984e-10	9.8958e-10	2.4232e-10	2.8302e-10	9.04e-10			4.0749e-10	3.4289e-10	3.0922e-10	5.4227e-10	3.4254e-10	2.15e-09		2.0931e-10	1.7874e-10	3.3861e-10	1.5807e-10	3.4086e-10	2.82e-09
	93.75	3.4272e-10	3.7818e-10	2.3453e-10	3.6211e-10	4.1137e-10	3.1816e-10	8.6839e-10		2.6723e-10	2.8448e-10	2.2265e-10	8.8462e-10	2.2483e-10	2.6824e-10	8.19e-10			3.0625e-10	3.202e-10	2.8743e-10	2.6331e-10	6.0363e-10	2.14e-09		1.8184e-10	1.6492e-10	2.6443e-10	1.5319e-10	2.4461e-10	2.54e-09
	94.7266	2.5799e-10	3.7644e-10	1.7386e-10	4.1036e-10	3.8125e-10	2.9136e-10	8.4791e-10		2.1417e-10	2.7878e-10	2.1046e-10	3.6062e-10	2.2034e-10	2.3441e-10	7.95e-10			2.6543e-10	2.5542e-10	2.7167e-10	2.1399e-10	4.7717e-10	1.85e-09		1.6322e-10	1.7231e-10	2.5227e-10	1.7027e-10	1.7644e-10	2.22e-09
	95.7031	2.1126e-10	3.4789e-10	1.564e-10	3.0605e-10	3.1622e-10	2.9781e-10	7.6537e-10		2.0696e-10	2.5928e-10	1.7826e-10	5.8976e-10	1.9526e-10	2.0935e-10	7.21e-10			2.3988e-10	2.0694e-10	2.3207e-10	1.8399e-10	2.0329e-10	1.46e-09		1.5113e-10	1.6755e-10	2.2881e-10	1.4406e-10	1.2801e-10	1.9e-09
	96.6797	1.5101e-10	2.6389e-10	1.5355e-10	2.1399e-10	2.4169e-10	2.3957e-10	6.7429e-10		2.127e-10	2.1964e-10	1.4602e-10	3.1768e-10	1.5356e-10	1.7021e-10	5.8e-10			2.1834e-10	1.9668e-10	2.0954e-10	1.537e-10	1.3678e-10	1.2e-09		1.2449e-10	1.4863e-10	1.685e-10	1.2281e-10	9.2187e-11	1.68e-09
	97.6563	1.1917e-10	2.0156e-10	1.2278e-10	1.6707e-10	1.8672e-10	2.1186e-10	5.3768e-10		1.627e-10	1.6524e-10	1.2119e-10	1.184e-10	1.2525e-10	1.261e-10	5.11e-10			1.7124e-10	1.7949e-10	1.7885e-10	1.2726e-10	1.1183e-10	1.04e-09		1.0272e-10	1.25e-10	1.3914e-10	1.0914e-10	8.3785e-11	1.34e-09
	98.6328	1.0136e-10	1.6384e-10	9.1472e-11	1.1725e-10	1.6391e-10	1.6239e-10	4.5149e-10		1.0676e-10	1.223e-10	1.0722e-10	1.0471e-10	9.9581e-11	9.0778e-11	4.28e-10			1.3063e-10	1.2584e-10	1.2513e-10	1.0479e-10	9.0952e-11	8.01e-10		8.513e-11	8.5619e-11	1.09e-10	8.6052e-11	8.6492e-11	1.06e-09
	99.6094	9.7016e-11	1.2838e-10	1.0098e-10	1.0145e-10	1.2247e-10	1.139e-10	4.1064e-10		8.6484e-11	9.4808e-11	1.4735e-10	8.3124e-11	6.2181e-11	6.9643e-11	3.23e-10			1.1695e-10	1.1627e-10	1.0574e-10	1.0307e-10	7.3952e-11	5.48e-10		6.5571e-11	6.1426e-11	8.4697e-11	7.5181e-11	7.1062e-11	6.7e-10
j
The relative contribution of delta power during the analyzed wake and NREM periods
		wake	wake	wake	wake	wake	wake	wake			NREM	NREM	NREM	NREM	NREM	NREM	NREM
	WT	49.9429	68.5672	55.8862	53.3985	46.6066	45.938	41.2673		WT	57.0001	73.4966	60.8703	60.5989	60.9473	58.6022	56.7352
	DS	41.9024	56.0315	58.9956	54.0245	66.3141	40.8098			DS	46.8053	61.0421	50.1313	55.8365	65.38	40.3761
k
The percentage of transitions to NREM sleep that were accompanied by a reduction in core temperature (negative), unchanged temperature, or an increased temperature (positive)
		WT	DS
	negative	16	3
	no change	6	9
	postive	5	3
l
The average change in core temperature at the indicated time points
		WT	WT	WT	WT	WT	WT	WT			DS	DS	DS	DS	DS	DS
	-2 min	0.133333	0	0.4	0.0333333	0.225	0.0428571	0.16		-2 min	0.1	0.1	0.166667	0.175	0	-0.0333333
	last wake	0	0	0	0	0	0	0		last wake	0	0	0	0	0	0
	1st NREM	-0.233333	0	-0.3	-0.0333333	-0.114286	-0.0714286	-0.14		1st NREM	0	0.3	-0.0666667	-0.025	0.05	0
	1 min in NREM	-0.3	-0.03	-0.3	0	-0.171429	-0.05	-0.16		1 min in NREM	-0.1	0.2	-0.133333	-0.05	0.025	0

## Sheet: Fig. 3
Fig. 3
* The data shown in panels d and j are also presented in Sup. Fig. 6b,c.
d
Percentage of time spent in NREM at each temperature
		RT	RT	RT	RT	RT	RT	RT				36 °C	36 °C	36 °C	36 °C	36 °C	36 °C	36 °C
	WT	22.95	20.86	27.08	10.16	31.6	46.68	2.65			WT	67.03	68.28	49.48	60.75	83.06	86.22	39.93
	DS	6.97	14.88	9.78	11.88	8.5	12.37	0.62			DS	12.76	6.65	12.56	12.68	10.96	15.89	2.39
e
The relative contribution of delta power to wake and NREM sections in WT mice
		WT	WT	WT	WT	WT	WT	WT			WT	WT	WT	WT	WT	WT	WT
		wake	wake	wake	wake	wake	wake	wake			NREM	NREM	NREM	NREM	NREM	NREM	NREM
	delta ratio RT	0.525077	0.495837	0.551307	0.682144	0.481276	0.506614	0.414612		delta ratio RT	0.521884	0.661352	0.567527	0.70901	0.682834	0.549291	0.522383
	delta ratio 36 °C	0.511	0.374218	0.59989	0.563286	0.486181	0.466905	0.643083		delta ratio 36 °C	0.570021	0.585229	0.650051	0.787324	0.596826	0.528842	0.705012
f
The relative contribution of delta power to wake and NREM sections in DS mice
		DS	DS	DS	DS	DS	DS	DS			DS	DS	DS	DS	DS	DS	DS
		wake	wake	wake	wake	wake	wake	wake			NREM	NREM	NREM	NREM	NREM	NREM	NREM
	delta ratio RT	0.460438	0.33	0.516785	0.405319	0.358655	0.551167	0.306		delta ratio RT	0.540902	0.329337	0.538045	0.450344	0.403907	0.456174	0.27508
	delta ratio 36 °C	0.49902	0.213	0.350519	0.308397	0.357	0.42662	0.409		delta ratio 36 °C	0.568294	0.234601	0.397736	0.360995	0.426947	0.384338	0.522435
j
Percent of time spent in NREM at each temperature
		RT	RT	RT	RT	RT	RT	RT				36 °C	36 °C	36 °C	36 °C	36 °C	36 °C	36 °C
	WT: CAV2-SCN1A	27.8	4.85	18.09	7.07						WT: CAV2-SCN1A	49.6	35.52	59.7	69.27
	DS: CAV2-SCN1A	15.2	9.42	30.28	18.71	35.39	17.45	30.97			DS: CAV2-SCN1A	74.96	62.38	85.02	87.38	71.24	76.45	86.52
k
The relative contribution of delta power to wake and NREM sections in WT: CAV2-SCN1A mice
		WT: CAV2-SCN1A	WT: CAV2-SCN1A	WT: CAV2-SCN1A	WT: CAV2-SCN1A				WT: CAV2-SCN1A	WT: CAV2-SCN1A	WT: CAV2-SCN1A	WT: CAV2-SCN1A
		wake	wake	wake	wake				NREM	NREM	NREM	NREM
	delta ratio RT	0.513782	0.355326	0.553539	0.448867			delta ratio RT	0.65826	0.395738	0.662324	0.578935
	delta ratio 36 °C	0.517611	0.461076	0.628427	0.566904			delta ratio 36 °C	0.634422	0.413617	0.652253	0.652732
l
The relative contribution of delta power to wake and NREM sections in DS: CAV2-SCN1A mice
		DS: CAV2-SCN1A	DS: CAV2-SCN1A	DS: CAV2-SCN1A	DS: CAV2-SCN1A	DS: CAV2-SCN1A	DS: CAV2-SCN1A	DS: CAV2-SCN1A			DS: CAV2-SCN1A	DS: CAV2-SCN1A	DS: CAV2-SCN1A	DS: CAV2-SCN1A	DS: CAV2-SCN1A	DS: CAV2-SCN1A	DS: CAV2-SCN1A	DS: CAV2-SCN1A
		wake	wake	wake	wake	wake	wake	wake			NREM	NREM	NREM	NREM	NREM	NREM	NREM	NREM
	delta ratio RT	0.409356	0.417472	0.602703	0.349748	0.430713	0.554308	0.560426			delta ratio RT	0.453879	0.483121	0.696269	0.353855	0.516363	0.651128	0.64496
	delta ratio 36 °C	0.627469	0.359965	0.359323	0.274357	0.488941	0.478051	0.646549			delta ratio 36 °C	0.607557	0.509028	0.736925	0.46841	0.487601	0.690324	0.697667

## Sheet: Fig. 4
Fig. 4
* The data shown in panel f are also presented in Sup. Fig. 6d.
e
The relative contribution of delta power during the analyzed wake and NREM periods
	wake	wake	wake	wake	wake	wake	wake			NREM	NREM	NREM	NREM	NREM	NREM	NREM
WT: CAV2-GFP	0.36	0.31	0.32	0.26	0.26	0.26	0.17		WT: CAV2-GFP	0.4	0.36	0.35	0.32	0.33	0.42	0.2
WT: CAV2-SCN1A	0.29	0.36	0.35	0.28	0.28	0.27			WT: CAV2-SCN1A	0.41	0.47	0.47	0.31	0.34	0.49
DS: CAV2-GFP	0.37	0.31	0.21	0.32	0.29	0.22			DS: CAV2-GFP	0.45	0.38	0.16	0.26	0.35	0.25
DS: CAV2-SCN1A	0.41	0.29	0.38	0.37	0.44				DS: CAV2-SCN1A	0.43	0.39	0.43	0.48	0.48
f
The percent of time the mice spent in NREM sleep at each temperature
	RT	RT	RT	RT	RT	RT				36 °C	36 °C	36 °C	36 °C	36 °C	36 °C
WT: CAV2-GFP	7.1823	11.326	24.6879	8.0594	16.5075				WT: CAV2-GFP	62.6039	48.9796	41.4127	30.9609	44.4733
WT: CAV2-SCN1A	9.0028	19.337	19.8903	24.5283	8.9069	12.1495			WT: CAV2-SCN1A	24.3607	62.8866	57.2207	45.3168	48.4564	34.3284
DS: CAV2-GFP	16.9655	4.3716	38.2632	8.4699					DS: CAV2-GFP	21.8232	12.7778	16.3043	7.6398
DS: CAV2-SCN1A	25.2732	40.0277	15.7395	8.1155	24.6196				DS: CAV2-SCN1A	62.8611	29.0076	29.5082	39.5664	38.6486

## Sheet: Fig. 5
Fig. 5
e
Percent of time spent in NREM at each temperature after saline or CNO injection
		RT	RT	RT	RT	RT			36 °C	36 °C	36 °C	36 °C	36 °C
		WT	WT	WT	WT	WT			WT	WT	WT	WT	WT
	saline	20.0528	19.8336	21.0383	22.9396	39.9044		saline	23.6486	36.0837	41.2844	38.5042	63.3245
	CNO	35.6902	22.3822	8.21918	23.3838	32.6446		CNO	51.5063	62.417	55.5056	52.986	45.4669
f
The relative contribution of delta power to wake and NREM sections in WT mice at the different parts of the experiment
		wake	wake	wake	wake	wake			NREM	NREM	NREM	NREM	NREM
		WT	WT	WT	WT	WT			WT	WT	WT	WT	WT
	RT cnt	0.509	0.751926	0.3644	0.452	0.43182		RT cnt	0.479	0.773535	0.4987	0.589042	0.52261
	36 °C saline	0.582346	0.728	0.419351	0.628	0.4498		36 °C saline	0.601337	0.742408	0.489521	0.648558	0.54819
	RT cnt 2nd	0.470891	0.610042	0.35967	0.437837	0.489853		RT cnt 2nd	0.517485	0.658127	0.37988	0.531723	0.569458
	36 °C CNO	0.590073	0.386095	0.45519	0.435953	0.593995		36 °C CNO	0.68974	0.511645	0.54476	0.672	0.612402
i
Percent of time spent in NREM at each temperature after saline or CNO injection
		RT	RT	RT	RT	RT	RT			36 °C	36 °C	36 °C	36 °C	36 °C	36 °C
		DS	DS	DS	DS	DS	DS			DS	DS	DS	DS	DS	DS
	saline	16.9014	21.6092	10.6944	11.3324	5.49451	3.41615		saline	25.9569	27.7778	18.2035	11.7486	15.1307	5.0554
	CNO	20.548	21.7105	10.992	20.9537	18.0162	15.1864		CNO	82.6715	54.3645	76.7606	58.3483	24.911	22.1239
j
The relative contribution of delta power to wake and NREM sections in DS mice at the different parts of the experiment
		wake	wake	wake	wake	wake	wake			NREM	NREM	NREM	NREM	NREM	NREM
		DS	DS	DS	DS	DS	DS			DS	DS	DS	DS	DS	DS
	RT cnt	0.570641	0.560464	0.583718	0.689072	0.778401	0.519634		RT cnt	0.610589	0.647458	0.547817	0.68022	0.780137	0.619526
	36 °C saline	0.702786	0.578188	0.588754	0.733005	0.809038	0.593275		36 °C saline	0.682047	0.674351	0.646931	0.634157	0.812174	0.593655
	RT cnt 2nd	0.57452	0.441	0.424	0.639004	0.508774	0.587009		RT cnt 2nd	0.61325	0.518388	0.493851	0.624272	0.5775	0.583766
	36 °C CNO	0.614862	0.394	0.385	0.678007	0.618133	0.56805		36 °C CNO	0.675828	0.599507	0.576698	0.625032	0.61673	0.589547

## Sheet: Sup Fig. 1
Sup. Fig. 1		panels a-c
a
Body core temperature in four DS mice that developed a seizure
	time (x-axis)	DS	DS	DS	DS
	1	35.9	36.2	35.2	34.5
	2	36.1	36.3	35.5	34.8
	3	36.2	36.4	35.7	35.2
	4	36.4	36.5	36	35.5
	5	36.5	36.6	36.2	35.8
	6	36.7	36.7	36.3	36.1
	7	36.8	36.9	36.4	36.4
	8	36.9	37.1	36.5	36.7
	9	36.8	37.3	36.7	36.9
	10	36.9	37.4	37.1	37.1
	11	36.9	37.4	37.3	37.4
	12	37.1	37.5	sz	37.5
	13	37	37.6		37.8
	14	36.9	37.6		38
	15	36.9	37.7		38.1
	16	36.8	37.7		38.1
	17	36.9	37.7		sz
	18	36.8	37.7
	19	36.9	37.7
	20	36.9	37.7
	21	37	37.7
	22	37.1	37.9
	23	37	38
	24	sz	38.1
	25		38.1
	26		38.2
	27		38.3
	28		38.3
			sz
b
A gradual increase in core temperature was observed over 30 min when the mice were moved from RT to an elevated ambient temperature
		these data are also depicted in Fig. 1c															these data are also depicted in Fig. 1c
	time	WT	WT	WT	WT	WT	WT	WT	WT	WT	WT	WT	WT	WT			DS	DS	DS	DS	DS	DS	DS	DS	DS	DS	DS	DS
	1	37.8	37.4	37.2	37.6	37.5	37.1	36.7	36.6	36.6	37.2	35.8	36.1	36.3			36.3	36.6	36.4	36.8	36.6	35.8	34.1	36.3	35.8	37.4	34.7	34.7
	2	38	37.7	37.5	37.7	37.8	37	37	36.8	36.9	37.3	36.3	36.2	36.7			36.7	37	36.8	36.9	36.7	36	34.3	36.6	36.1	37.9	35.1	34.8
	3	38.2	38.2	37.7	37.6	37.9	37.2	37.2	36.9	37	37.4	36.7	36.3	37			36.9	37.2	36.9	37	36.9	36.2	34.5	36.9	36.1	37.9	35.5	35.1
	4	38.3	38.4	37.9	37.9	38.1	37.3	37.4	37.1	37.1	37.5	36.9	36.6	37.2			37.1	37.5	36.9	37.2	37	36.3	34.9	37.1	36.2	38	35.7	35.3
	5	38.5	38.5	38	37.9	38.1	37.4	37.5	37.3	37.2	37.5	37.1	36.6	37.5			37.3	37.7	37.2	37.5	37.2	36.3	35.3	37.1	36.3	38.1	35.8	35.5
	6	38.6	38.6	38.1	37.9	37.8	37.5	37.7	37.4	37.4	37.8	37.3	36.8	37.8			37.2	37.5	37.3	37.7	37.5	36.3	35.5	37.2	36.4	38.1	36	35.6
	7	38.7	38.8	38.3	38	37.8	37.4	37.8	37.3	37.6	37.8	37.6	36.9	37.9			37.3	37.6	37.4	37.8	37.5	36.4	35.5	37.3	36.5	38	36.1	35.7
	8	38.7	39	38.4	38	37.8	37.4	37.9	37.4	37.9	37.9	37.8	37	37.9			37.6	37.8	37.3	37.8	37.5	36.5	35.6	37.4	36.6	38	36.2	35.8
	9	38.8	38.9	38.4	38.1	37.8	37.5	37.9	37.4	37.9	37.9	38.1	37.1	38			37.6	37.9	37.4	37.9	37.6	36.6	35.6	37.5	36.6	38.1	36.4	36
	10	38.9	39	38.5	37.7	37.8	37.6	38	37.5	38	37.9	38.2	37.3	38.2			37.6	37.7	37.2	37.9	37.5	36.6	35.7	37.4	36.6	38.1	36.4	36
	11	38.9	39	38.6	37.6	37.9	37.6	37.9	37.6	38.1	38.1	38.4	37.6	38.3			37.7	37.7	37.5	38	37.5	36.5	35.8	37.3	36.7	38	36.4	36.1
	12	38.9	39.1	38.6	37.8	37.8	37.7	38	37.6	38.2	38.2	38.5	37.8	38.4			37.6	37.8	37.4	38.1	37.4	36.4	35.9	37.2	36.7	38	36.4	36.1
	13	39	39.1	38.6	37.9	37.8	37.8	38.1	37.8	38	38.3	38.7	37.9	38.3			37.5	37.9	37.3	38.2	37.4	36.3	36	37.5	36.8	38	36.6	36.1
	14	38.9	39.2	38.6	37.8	38	38	38	37.7	38	38.5	38.8	37.9	38.1			37.7	38	37.5	38.4	37.5	36.3	36.1	37.5	37	38	36.6	36.1
	15	38.9	39.3	38.6	37.9	37.7	38.1	37.8	37.7	37.9	38.6	38.9	37.9	38.3			37.8	37.9	37.5	38.5	37.4	36.2	36.1	37.6	36.9	37.9	36.6	36.2
	16	38.9	39.2	38.6	37.8	37.7	38.2	37.8	37.7	38	38.8	38.9	37.9	38.3			37.8	38	37.4	38.5	37.4	36.3	36.1	37.7	36.9	37.8	36.7	36.3
	17	38.9	39.1	38.6	37.4	37.7	38.2	37.7	37.8	38.1	38.8	38.8	37.9	38.5			37.9	38.1	37.5	38.6	37.2	36.3	35.9	37.5	37	37.6	36.7	36.3
	18	38.8	39.1	38.7	37.3	37.7	38.2	37.8	37.8	38.1	39	38.9	38	38.3			38.1	38.1	37.7	38.7	37.3	36.2	36	37.6	37	37.5	36.7	36.4
	19	38.8	39	38.8	37.4	37.8	38.2	38	38	38	39	39	38	38.3			38.2	38.2	37.6	38.8	37.1	36.2	36	37.5	37	37.6	36.7	36.5
	20	38.8	39	38.7	37.5	37.9	38.1	38.1	38	38	38.9	39.1	38	38.3			38.3	38.3	37.6	38.9	37.1	36.2	36.2	37.4	37.1	37.7	36.7	36.6
	21	38.7	39	38.7	37.6	37.8	38.1	38.1	38.1	38	39	39.1	38	38.5			38.4	38.2	37.8	39.1	37.2	36.2	36.3	37.4	37.1	37.6	36.8	36.7
	22	38.8	38.8	38.7	37.6	37.8	38.1	38.2	38.2	38.1	39	39.2	38	38.5			38.5	38.2	37.8	39.1	37.2	36.3	36.5	37.5	37.2	37.6	36.8	36.8
	23	38.6	38.8	38.6	37.2	37.8	38.1	38.2	38.3	38.1	39	39	38	38.5			38.3	38.3	37.9	39.2	37.3	36.3	36.7	37.5	37.1	37.7	36.9	36.9
	24	38.5	38.8	38.4	37.5	37.9	38.1	38.1	38.4	38.2	38.9	38.9	38.1	38.6			38.3	38.2	37.8	39.3	37.4	36.4	37	37.6	37.1	37.5	36.9	37
	25	38.4	38.7	38.4	37.5	38	38.2	38.1	38.5	38.1	39	39	38.3	38.6			38.2	38.1	37.9	39.4	37.5	36.4	37.2	37.5	37.1	37.6	36.6	37.2
	26	38.3	38.5	38.4	37.5	38.1	38.3	38	38.6	38.3	39.1	39.1	38.4	38.6			37.8	38.1	38	39.4	37.6	36.4	37.4	37.5	37	37.7	36.5	37.3
	27	38.4	38.3	38.4	37.6	38.2	38.5	38	38.7	38.2	39.1	39.2	38.4	38.7			37.7	38.1	38.2	39.3	37.6	36.5	37.4	37.4	37.1	37.7	36.4	37.5
	28	38.5	38.3	38.5	37.5	38.3	38.5	38.2	38.6	38.1	39.2	39.3	38.5	38.8			37.7	38.1	38.1	39.3	37.7	36.8	37.3	37.2	37.2	37.8	36.5	37.7
	29	38.6	38.2	38.4	37.3	38.2	38.6	38.3	38.7	38.1	39.2	39.2	38.5	38.9			37.8	38.2	38.3	39.3	37.7	37	37.2	37.3	37.2	37.8	36.5	37.7
	29	38.7	38.3	38.5	37.3	38.2	38.7	38.4	38.7	37.9	39.1	39.3	38.5	39			37.8	38.4	38.3	39.3	37.9	37.1	37.2	37.4	37.2	37.8	36.4	37.7
c
The change in temperature over the course of the experiment
		these data are also depicted in Fig. 1e															these data are also depicted in Fig. 1e
		WT	WT	WT	WT	WT	WT	WT	WT	WT	WT	WT	WT	WT			DS	DS	DS	DS	DS	DS	DS	DS	DS	DS	DS	DS
	start	37	36.7	36.1	37.6	37.6	37.4	36.4	37	36.6	36.8	35.8	36.8	36.8			36.5	36.7	36	36.9	36.6	36	34	35.6	35.5	37.4	34.5	34.7
	30 min over 30 C	37.8	37.4	37.2	37.6	37.5	37.1	36.7	36.6	36.6	37.2	35.8	36.1	36.3			36.3	36.6	36.4	36.8	36.6	35.8	34.1	36.3	35.8	37.4	34.7	34.7
	back to RT	38.7	38.3	38.5	37.3	38.2	38.7	38.4	38.7	37.9	39.1	39.3	38.5	39			37.8	38.4	38.3	39.3	37.9	37.1	37.2	37.4	37.2	37.8	36.4	37.7

## Sheet: Sup Fig. 2 
Sup Fig. 2
Vigilance state analysis assessed from 2-4 h long ECoG recordings performed at room temperature
	WT	WT	WT	WT	WT	WT				DS	DS	DS	DS	DS	DS	DS	DS
wake	37.0806	48.4234	50.3575	56.7637	86.3328	49.0081				74.8226	65.9133	68.2352	62.36	88.64	52.278	58.7834	42.35
NREM	62.425	51.5066	49.6425	43.2563	13.6422	50.5096				24.2275	33.0217	31.2498	37.64	11.26	47.707	40.6826	57.37

## Sheet: Sup Fig. 3 
Sup Fig. 3
d
The contribution of the delta frequency band power to the overall spectral power tended to be higher in LFP recordings compared to ECoG recordings
WT	WT		DS	DS
delta ratio NREM ECoG	delta ratio NREM LFP		delta ratio NREM ECoG	delta ratio NREM LFP
0.609223	0.570001		0.6697	0.468053
0.452209	0.734966		0.5133	0.610421
0.623103	0.608703		0.4602	0.501313
0.651624	0.605989		0.5042	0.558365
0.378375	0.609473		0.398	0.6538
0.363382	0.586022		0.4372	0.403761
	0.567352		0.3159
			0.3579

## Sheet: Sup Fig. 5 
Sup Fig. 5
a
The frequency of interictal spikes in untreated DS mice at RT and when placed on a heating pad set to 36 °C.
	DS	DS
	RT	36 °C
	0.0077798	0.0097018
	0.00683711	0.00760963
	0.0515985	0.0529471
	0.00683491	0.00904469
	0.024174	0.0213516
	0.00936103	0.00729322
	0.22254	0.361197
b
The frequency of interictal spikes in DS: CAV2-SCN1A mice at RT and when placed on a heating pad set to 36 °C.
	DS: CAV2-SCN1A	DS: CAV2-SCN1A
	RT	36 °C
	0.0346798	0.0472966
	0.0146282	0.0190224
	0.00929741	0.00974072
	0.0314028	0.0526002
	0.266743	0.0677251
	0.0190947	0.0148811
	0.0387304	0.0369057
c
A comparison of interictal spike frequency in untreated versus treated DS mice at RT
	RT	RT
	DS	DS: CAV2-SCN1A
	0.0077798	0.0346798
	0.00683711	0.0146282
	0.0515985	0.00929741
	0.00683491	0.0314028
	0.024174	0.266743
	0.00936103	0.0190947
	0.22254	0.0387304
d
A comparison of spike frequency in untreated versus treated DS mice at 36°C
	36 °C	36 °C
	DS	DS: CAV2-SCN1A
	0.0097018	0.0472966
	0.00760963	0.0190224
	0.0529471	0.00974072
	0.00904469	0.0526002
	0.0213516	0.0677251
	0.00729322	0.0148811
	0.361197	0.0369057

## Sheet: Sup Fig. 7
Sup Fig. 7
The baseline core temperature of DS mice in their 5th and 6th week of life
	WT	DS
	38.6	36.2
	37.2	35.8
	38.1	36.3
	35.1	37.7
	37.1	35.7
	36.5	35.6
	37.7	35.6

[truncated: 4 more sheets: Sup Fig. 8, Sup Fig. 10, Sup Fig. 11, Sup Fig. 12]
